# Supplementary material for: Integrating taxonomic signals from MAGs and contigs improves read annotation and taxonomic profiling of metagenomes
Source: Nat Commun. 2024 Apr 20;15:3373. doi: 10.1038/s41467-024-47155-1 (PMC11032395; doi:10.1038/s41467-024-47155-1)
Supplement: Supplementary file 4 — Source Data [file 41467_2024_47155_MOESM4_ESM.xlsx]

## Sheet: Fig2
tool	rank	environment	avg_TPR	avg_classified	avg_unclassified	x.axis
diamond	phylum	mouse gut	0.997757	0.871678	0.128322	1.1
r_wbin	phylum	mouse gut	0.999944	0.885153	0.114847	1.3
r_wmetabat	phylum	mouse gut	0.999794	0.882271	0.117729	1.4
r_nobin	phylum	mouse gut	0.999869	0.87957	0.12043	1.2
r_robust	phylum	mouse gut	1	0.763357	0.236643	1.5
diamond	genus	mouse gut	0.782496	0.661777	0.338223	1.7
r_wbin	genus	mouse gut	0.999498	0.744128	0.255872	1.9
r_wmetabat	genus	mouse gut	0.998863	0.746685	0.253315	2
r_nobin	genus	mouse gut	0.999111	0.730273	0.269727	1.8
r_robust	genus	mouse gut	1	0.647774	0.352226	2.1
diamond	species	mouse gut	0.141446	0.124246	0.875754	2.3
r_wbin	species	mouse gut	0.997192	0.481432	0.518568	2.5
r_wmetabat	species	mouse gut	0.98926	0.476086	0.523914	2.6
r_nobin	species	mouse gut	0.98989	0.244056	0.755944	2.4
r_robust	species	mouse gut	0.999999	0.465879	0.534121	2.7

## Sheet: Fig3a
tool	metric	sample	rank	value
bracken	l1	6	superkingdom	0.186888
bracken	l1	13	superkingdom	0.0596434
bracken	l1	23	superkingdom	0.0588935
bracken	l1	25	superkingdom	0.0727776
bracken	l1	26	superkingdom	0.0549441
bracken	l1	30	superkingdom	0.0712634
bracken	l1	33	superkingdom	0.0925879
bracken	l1	34	superkingdom	0.0669144
bracken	l1	38	superkingdom	0.0628074
bracken	l1	53	superkingdom	0.0998118
bracken	l1	6	phylum	0.279879
bracken	l1	13	phylum	0.0879491
bracken	l1	23	phylum	0.083981
bracken	l1	25	phylum	0.177003
bracken	l1	26	phylum	0.319459
bracken	l1	30	phylum	0.0949536
bracken	l1	33	phylum	0.206936
bracken	l1	34	phylum	0.195282
bracken	l1	38	phylum	0.120315
bracken	l1	53	phylum	0.68345
bracken	l1	6	class	0.434782
bracken	l1	13	class	0.109978
bracken	l1	23	class	0.15848
bracken	l1	25	class	0.202212
bracken	l1	26	class	0.433143
bracken	l1	30	class	0.143063
bracken	l1	33	class	0.305158
bracken	l1	34	class	0.233704
bracken	l1	38	class	0.129357
bracken	l1	53	class	0.692124
bracken	l1	6	order	0.458395
bracken	l1	13	order	0.118918
bracken	l1	23	order	0.175893
bracken	l1	25	order	0.219036
bracken	l1	26	order	0.444756
bracken	l1	30	order	0.151216
bracken	l1	33	order	0.346251
bracken	l1	34	order	0.26017
bracken	l1	38	order	0.147947
bracken	l1	53	order	0.703941
bracken	l1	6	family	0.962781
bracken	l1	13	family	0.146871
bracken	l1	23	family	0.233459
bracken	l1	25	family	0.675365
bracken	l1	26	family	0.53306
bracken	l1	30	family	0.486762
bracken	l1	33	family	0.591096
bracken	l1	34	family	0.514337
bracken	l1	38	family	0.233189
bracken	l1	53	family	0.767115
bracken	l1	6	genus	1.11758
bracken	l1	13	genus	0.174818
bracken	l1	23	genus	0.283686
bracken	l1	25	genus	0.746801
bracken	l1	26	genus	0.594523
bracken	l1	30	genus	0.82909
bracken	l1	33	genus	0.736274
bracken	l1	34	genus	0.535924
bracken	l1	38	genus	0.290665
bracken	l1	53	genus	0.810961
bracken	l1	6	species	1.74393
bracken	l1	13	species	1.20598
bracken	l1	23	species	1.18769
bracken	l1	25	species	1.3407
bracken	l1	26	species	1.43087
bracken	l1	30	species	1.35781
bracken	l1	33	species	1.33306
bracken	l1	34	species	1.15966
bracken	l1	38	species	1.28818
bracken	l1	53	species	1.09956
centrifuge	l1	6	superkingdom	0.347631
centrifuge	l1	13	superkingdom	0.136394
centrifuge	l1	23	superkingdom	0.117952
centrifuge	l1	25	superkingdom	0.154248
centrifuge	l1	26	superkingdom	0.106361
centrifuge	l1	30	superkingdom	0.165764
centrifuge	l1	33	superkingdom	0.221165
centrifuge	l1	34	superkingdom	0.162781
centrifuge	l1	38	superkingdom	0.139822
centrifuge	l1	53	superkingdom	0.215971
centrifuge	l1	6	phylum	0.512395
centrifuge	l1	13	phylum	0.198124
centrifuge	l1	23	phylum	0.169703
centrifuge	l1	25	phylum	0.237014
centrifuge	l1	26	phylum	0.204029
centrifuge	l1	30	phylum	0.225031
centrifuge	l1	33	phylum	0.301508
centrifuge	l1	34	phylum	0.256365
centrifuge	l1	38	phylum	0.230345
centrifuge	l1	53	phylum	0.693325
centrifuge	l1	6	class	0.626462
centrifuge	l1	13	class	0.197657
centrifuge	l1	23	class	0.29638
centrifuge	l1	25	class	0.264316
centrifuge	l1	26	class	0.423207
centrifuge	l1	30	class	0.24463
centrifuge	l1	33	class	0.371208
centrifuge	l1	34	class	0.269772
centrifuge	l1	38	class	0.243774
centrifuge	l1	53	class	0.686542
centrifuge	l1	6	order	0.660442
centrifuge	l1	13	order	0.236315
centrifuge	l1	23	order	0.335111
centrifuge	l1	25	order	0.293735
centrifuge	l1	26	order	0.438495
centrifuge	l1	30	order	0.277215
centrifuge	l1	33	order	0.430021
centrifuge	l1	34	order	0.31884
centrifuge	l1	38	order	0.279058
centrifuge	l1	53	order	0.7204
centrifuge	l1	6	family	1.01026
centrifuge	l1	13	family	0.281297
centrifuge	l1	23	family	0.391421
centrifuge	l1	25	family	0.727052
centrifuge	l1	26	family	0.523661
centrifuge	l1	30	family	0.574357
centrifuge	l1	33	family	0.678681
centrifuge	l1	34	family	0.579696
centrifuge	l1	38	family	0.370373
centrifuge	l1	53	family	0.783733
centrifuge	l1	6	genus	1.13317
centrifuge	l1	13	genus	0.304449
centrifuge	l1	23	genus	0.438625
centrifuge	l1	25	genus	0.795346
centrifuge	l1	26	genus	0.577168
centrifuge	l1	30	genus	0.848781
centrifuge	l1	33	genus	0.763635
centrifuge	l1	34	genus	0.582378
centrifuge	l1	38	genus	0.414653
centrifuge	l1	53	genus	0.796018
centrifuge	l1	6	species	1.63315
centrifuge	l1	13	species	1.24923
centrifuge	l1	23	species	1.16311
centrifuge	l1	25	species	1.20136
centrifuge	l1	26	species	1.59386
centrifuge	l1	30	species	1.30082
centrifuge	l1	33	species	1.28226
centrifuge	l1	34	species	1.17865
centrifuge	l1	38	species	1.29061
centrifuge	l1	53	species	1.03297
kaiju	l1	6	superkingdom	0.0134334
kaiju	l1	13	superkingdom	0.0139376
kaiju	l1	23	superkingdom	0.0206132
kaiju	l1	25	superkingdom	0.0162753
kaiju	l1	26	superkingdom	0.020202
kaiju	l1	30	superkingdom	0.0130126
kaiju	l1	33	superkingdom	0.0142748
kaiju	l1	34	superkingdom	0.0171462
kaiju	l1	38	superkingdom	0.0173394
kaiju	l1	53	superkingdom	0.013242
kaiju	l1	6	phylum	0.23275
kaiju	l1	13	phylum	0.0179012
kaiju	l1	23	phylum	0.142961
kaiju	l1	25	phylum	0.0437705
kaiju	l1	26	phylum	0.194148
kaiju	l1	30	phylum	0.0248955
kaiju	l1	33	phylum	0.0367029
kaiju	l1	34	phylum	0.0796734
kaiju	l1	38	phylum	0.0425035
kaiju	l1	53	phylum	0.202951
kaiju	l1	6	class	0.270878
kaiju	l1	13	class	0.0949613
kaiju	l1	23	class	0.178172
kaiju	l1	25	class	0.111151
kaiju	l1	26	class	0.253929
kaiju	l1	30	class	0.0772385
kaiju	l1	33	class	0.0598235
kaiju	l1	34	class	0.156602
kaiju	l1	38	class	0.114331
kaiju	l1	53	class	0.244306
kaiju	l1	6	order	0.272061
kaiju	l1	13	order	0.0976418
kaiju	l1	23	order	0.17998
kaiju	l1	25	order	0.111899
kaiju	l1	26	order	0.263528
kaiju	l1	30	order	0.0786866
kaiju	l1	33	order	0.0602737
kaiju	l1	34	order	0.157917
kaiju	l1	38	order	0.1188
kaiju	l1	53	order	0.24512
kaiju	l1	6	family	0.327363
kaiju	l1	13	family	0.104818
kaiju	l1	23	family	0.183611
kaiju	l1	25	family	0.262669
kaiju	l1	26	family	0.261836
kaiju	l1	30	family	0.188574
kaiju	l1	33	family	0.201877
kaiju	l1	34	family	0.210078
kaiju	l1	38	family	0.117966
kaiju	l1	53	family	0.324454
kaiju	l1	6	genus	0.313074
kaiju	l1	13	genus	0.110229
kaiju	l1	23	genus	0.193804
kaiju	l1	25	genus	0.285926
kaiju	l1	26	genus	0.288082
kaiju	l1	30	genus	0.32075
kaiju	l1	33	genus	0.301674
kaiju	l1	34	genus	0.280974
kaiju	l1	38	genus	0.131862
kaiju	l1	53	genus	0.323254
kaiju	l1	6	species	0.525931
kaiju	l1	13	species	0.413305
kaiju	l1	23	species	0.411744
kaiju	l1	25	species	0.544117
kaiju	l1	26	species	0.570214
kaiju	l1	30	species	0.63986
kaiju	l1	33	species	0.606018
kaiju	l1	34	species	0.624311
kaiju	l1	38	species	0.431894
kaiju	l1	53	species	0.624949
kraken2	l1	6	superkingdom	0.214722
kraken2	l1	13	superkingdom	0.0716719
kraken2	l1	23	superkingdom	0.072057
kraken2	l1	25	superkingdom	0.0875769
kraken2	l1	26	superkingdom	0.0685972
kraken2	l1	30	superkingdom	0.0850715
kraken2	l1	33	superkingdom	0.111849
kraken2	l1	34	superkingdom	0.0824965
kraken2	l1	38	superkingdom	0.0753279
kraken2	l1	53	superkingdom	0.114568
kraken2	l1	6	phylum	0.294971
kraken2	l1	13	phylum	0.102454
kraken2	l1	23	phylum	0.0852658
kraken2	l1	25	phylum	0.186532
kraken2	l1	26	phylum	0.296507
kraken2	l1	30	phylum	0.110807
kraken2	l1	33	phylum	0.219483
kraken2	l1	34	phylum	0.203987
kraken2	l1	38	phylum	0.1358
kraken2	l1	53	phylum	0.679658
kraken2	l1	6	class	0.422708
kraken2	l1	13	class	0.105444
kraken2	l1	23	class	0.16088
kraken2	l1	25	class	0.210195
kraken2	l1	26	class	0.406227
kraken2	l1	30	class	0.139761
kraken2	l1	33	class	0.30076
kraken2	l1	34	class	0.222483
kraken2	l1	38	class	0.144164
kraken2	l1	53	class	0.678831
kraken2	l1	6	order	0.442175
kraken2	l1	13	order	0.132673
kraken2	l1	23	order	0.190825
kraken2	l1	25	order	0.225243
kraken2	l1	26	order	0.414926
kraken2	l1	30	order	0.15025
kraken2	l1	33	order	0.340153
kraken2	l1	34	order	0.255294
kraken2	l1	38	order	0.162956
kraken2	l1	53	order	0.697782
kraken2	l1	6	family	0.919289
kraken2	l1	13	family	0.165994
kraken2	l1	23	family	0.245221
kraken2	l1	25	family	0.672886
kraken2	l1	26	family	0.494386
kraken2	l1	30	family	0.470552
kraken2	l1	33	family	0.578702
kraken2	l1	34	family	0.503608
kraken2	l1	38	family	0.250392
kraken2	l1	53	family	0.756856
kraken2	l1	6	genus	1.04325
kraken2	l1	13	genus	0.189143
kraken2	l1	23	genus	0.296816
kraken2	l1	25	genus	0.743436
kraken2	l1	26	genus	0.554349
kraken2	l1	30	genus	0.804591
kraken2	l1	33	genus	0.691714
kraken2	l1	34	genus	0.515963
kraken2	l1	38	genus	0.301139
kraken2	l1	53	genus	0.781516
kraken2	l1	6	species	1.57022
kraken2	l1	13	species	1.03097
kraken2	l1	23	species	1.0154
kraken2	l1	25	species	1.19453
kraken2	l1	26	species	1.20487
kraken2	l1	30	species	1.21183
kraken2	l1	33	species	1.23706
kraken2	l1	34	species	1.06056
kraken2	l1	38	species	1.11704
kraken2	l1	53	species	1.00554
nobin	l1	6	superkingdom	5.36e-06
nobin	l1	13	superkingdom	0.000130605
nobin	l1	23	superkingdom	0.00014267
nobin	l1	25	superkingdom	5.47e-05
nobin	l1	26	superkingdom	6.21e-05
nobin	l1	30	superkingdom	2.36e-05
nobin	l1	33	superkingdom	1.18e-05
nobin	l1	34	superkingdom	3.11e-05
nobin	l1	38	superkingdom	0.000104371
nobin	l1	53	superkingdom	0.00031697
nobin	l1	6	phylum	0.244931
nobin	l1	13	phylum	0.0196889
nobin	l1	23	phylum	0.171569
nobin	l1	25	phylum	0.0533946
nobin	l1	26	phylum	0.255326
nobin	l1	30	phylum	0.0468933
nobin	l1	33	phylum	0.0357792
nobin	l1	34	phylum	0.0676163
nobin	l1	38	phylum	0.0439937
nobin	l1	53	phylum	0.242623
nobin	l1	6	class	0.285632
nobin	l1	13	class	0.077127
nobin	l1	23	class	0.18845
nobin	l1	25	class	0.111517
nobin	l1	26	class	0.3145
nobin	l1	30	class	0.0586655
nobin	l1	33	class	0.0621856
nobin	l1	34	class	0.163362
nobin	l1	38	class	0.0981918
nobin	l1	53	class	0.285951
nobin	l1	6	order	0.286701
nobin	l1	13	order	0.0813908
nobin	l1	23	order	0.192478
nobin	l1	25	order	0.113933
nobin	l1	26	order	0.340028
nobin	l1	30	order	0.0607446
nobin	l1	33	order	0.0729784
nobin	l1	34	order	0.165723
nobin	l1	38	order	0.106746
nobin	l1	53	order	0.287082
nobin	l1	6	family	0.338475
nobin	l1	13	family	0.0862931
nobin	l1	23	family	0.199137
nobin	l1	25	family	0.181371
nobin	l1	26	family	0.337701
nobin	l1	30	family	0.192003
nobin	l1	33	family	0.19447
nobin	l1	34	family	0.212879
nobin	l1	38	family	0.111674
nobin	l1	53	family	0.352509
nobin	l1	6	genus	0.389871
nobin	l1	13	genus	0.0953631
nobin	l1	23	genus	0.216026
nobin	l1	25	genus	0.226367
nobin	l1	26	genus	0.371714
nobin	l1	30	genus	0.359339
nobin	l1	33	genus	0.398102
nobin	l1	34	genus	0.346705
nobin	l1	38	genus	0.127269
nobin	l1	53	genus	0.438591
nobin	l1	6	species	0.675445
nobin	l1	13	species	0.732494
nobin	l1	23	species	0.751641
nobin	l1	25	species	0.739945
nobin	l1	26	species	0.842965
nobin	l1	30	species	0.744631
nobin	l1	33	species	0.810994
nobin	l1	34	species	0.797233
nobin	l1	38	species	0.725448
nobin	l1	53	species	0.786768
robust	l1	6	superkingdom	2.22e-16
robust	l1	13	superkingdom	3.33e-16
robust	l1	23	superkingdom	0
robust	l1	25	superkingdom	3.33e-16
robust	l1	26	superkingdom	2.22e-16
robust	l1	30	superkingdom	1.11e-15
robust	l1	33	superkingdom	6.66e-16
robust	l1	34	superkingdom	2.22e-16
robust	l1	38	superkingdom	4.44e-16
robust	l1	53	superkingdom	2.22e-16
robust	l1	6	phylum	0.322416
robust	l1	13	phylum	0.0126368
robust	l1	23	phylum	0.202434
robust	l1	25	phylum	0.16969
robust	l1	26	phylum	0.355156
robust	l1	30	phylum	0.0868698
robust	l1	33	phylum	0.0300287
robust	l1	34	phylum	0.0486686
robust	l1	38	phylum	0.0728466
robust	l1	53	phylum	0.3571
robust	l1	6	class	0.37555
robust	l1	13	class	0.0490817
robust	l1	23	class	0.210887
robust	l1	25	class	0.169345
robust	l1	26	class	0.432342
robust	l1	30	class	0.0879769
robust	l1	33	class	0.093227
robust	l1	34	class	0.204881
robust	l1	38	class	0.0911671
robust	l1	53	class	0.410832
robust	l1	6	order	0.376523
robust	l1	13	order	0.0490817
robust	l1	23	order	0.212326
robust	l1	25	order	0.171103
robust	l1	26	order	0.457609
robust	l1	30	order	0.0901309
robust	l1	33	order	0.119193
robust	l1	34	order	0.204887
robust	l1	38	order	0.0966756
robust	l1	53	order	0.411057
robust	l1	6	family	0.445451
robust	l1	13	family	0.048088
robust	l1	23	family	0.217453
robust	l1	25	family	0.248387
robust	l1	26	family	0.448097
robust	l1	30	family	0.288052
robust	l1	33	family	0.181668
robust	l1	34	family	0.325994
robust	l1	38	family	0.0912134
robust	l1	53	family	0.457144
robust	l1	6	genus	0.491231
robust	l1	13	genus	0.0486
robust	l1	23	genus	0.231654
robust	l1	25	genus	0.306264
robust	l1	26	genus	0.478436
robust	l1	30	genus	0.507661
robust	l1	33	genus	0.352972
robust	l1	34	genus	0.380154
robust	l1	38	genus	0.097277
robust	l1	53	genus	0.533429
robust	l1	6	species	0.704309
robust	l1	13	species	0.4467
robust	l1	23	species	0.451563
robust	l1	25	species	0.694497
robust	l1	26	species	0.713113
robust	l1	30	species	0.832905
robust	l1	33	species	0.734634
robust	l1	34	species	0.800367
robust	l1	38	species	0.460675
robust	l1	53	species	0.924624
wbin	l1	6	superkingdom	3.55e-06
wbin	l1	13	superkingdom	1.14e-05
wbin	l1	23	superkingdom	2.55e-05
wbin	l1	25	superkingdom	8.58e-06
wbin	l1	26	superkingdom	1.08e-05
wbin	l1	30	superkingdom	1.04e-05
wbin	l1	33	superkingdom	7.23e-06
wbin	l1	34	superkingdom	8.25e-06
wbin	l1	38	superkingdom	1.03e-05
wbin	l1	53	superkingdom	2.29e-06
wbin	l1	6	phylum	0.254501
wbin	l1	13	phylum	0.0179123
wbin	l1	23	phylum	0.170139
wbin	l1	25	phylum	0.0486439
wbin	l1	26	phylum	0.249625
wbin	l1	30	phylum	0.0451508
wbin	l1	33	phylum	0.0330003
wbin	l1	34	phylum	0.0658109
wbin	l1	38	phylum	0.0452194
wbin	l1	53	phylum	0.253447
wbin	l1	6	class	0.300626
wbin	l1	13	class	0.0771965
wbin	l1	23	class	0.187764
wbin	l1	25	class	0.107368
wbin	l1	26	class	0.313444
wbin	l1	30	class	0.0558119
wbin	l1	33	class	0.0712402
wbin	l1	34	class	0.167228
wbin	l1	38	class	0.101003
wbin	l1	53	class	0.303848
wbin	l1	6	order	0.30146
wbin	l1	13	order	0.0781252
wbin	l1	23	order	0.190974
wbin	l1	25	order	0.109287
wbin	l1	26	order	0.342086
wbin	l1	30	order	0.0578525
wbin	l1	33	order	0.0794161
wbin	l1	34	order	0.168411
wbin	l1	38	order	0.10913
wbin	l1	53	order	0.304326
wbin	l1	6	family	0.371111
wbin	l1	13	family	0.0784242
wbin	l1	23	family	0.192235
wbin	l1	25	family	0.181269
wbin	l1	26	family	0.335821
wbin	l1	30	family	0.184964
wbin	l1	33	family	0.17081
wbin	l1	34	family	0.221865
wbin	l1	38	family	0.104675
wbin	l1	53	family	0.381406
wbin	l1	6	genus	0.462325
wbin	l1	13	genus	0.0813937
wbin	l1	23	genus	0.205951
wbin	l1	25	genus	0.227247
wbin	l1	26	genus	0.364961
wbin	l1	30	genus	0.35426
wbin	l1	33	genus	0.300579
wbin	l1	34	genus	0.303841
wbin	l1	38	genus	0.117044
wbin	l1	53	genus	0.496223
wbin	l1	6	species	0.709285
wbin	l1	13	species	0.383433
wbin	l1	23	species	0.402625
wbin	l1	25	species	0.579668
wbin	l1	26	species	0.642737
wbin	l1	30	species	0.719834
wbin	l1	33	species	0.709687
wbin	l1	34	species	0.739776
wbin	l1	38	species	0.412528
wbin	l1	53	species	0.913085
wmetabat	l1	6	superkingdom	5.36e-06
wmetabat	l1	13	superkingdom	0.000130529
wmetabat	l1	23	superkingdom	0.000142404
wmetabat	l1	25	superkingdom	5.47e-05
wmetabat	l1	26	superkingdom	6.21e-05
wmetabat	l1	30	superkingdom	2.37e-05
wmetabat	l1	33	superkingdom	1.17e-05
wmetabat	l1	34	superkingdom	3.11e-05
wmetabat	l1	38	superkingdom	0.000104364
wmetabat	l1	53	superkingdom	0.000316962
wmetabat	l1	6	phylum	0.248163
wmetabat	l1	13	phylum	0.0191416
wmetabat	l1	23	phylum	0.171393
wmetabat	l1	25	phylum	0.0500723
wmetabat	l1	26	phylum	0.251803
wmetabat	l1	30	phylum	0.0458805
wmetabat	l1	33	phylum	0.0348072
wmetabat	l1	34	phylum	0.0666763
wmetabat	l1	38	phylum	0.0450187
wmetabat	l1	53	phylum	0.246203
wmetabat	l1	6	class	0.291337
wmetabat	l1	13	class	0.0779526
wmetabat	l1	23	class	0.188709
wmetabat	l1	25	class	0.108598
wmetabat	l1	26	class	0.315185
wmetabat	l1	30	class	0.0573671
wmetabat	l1	33	class	0.066721
wmetabat	l1	34	class	0.164969
wmetabat	l1	38	class	0.102305
wmetabat	l1	53	class	0.293752
wmetabat	l1	6	order	0.292332
wmetabat	l1	13	order	0.0789837
wmetabat	l1	23	order	0.192077
wmetabat	l1	25	order	0.1105
wmetabat	l1	26	order	0.343552
wmetabat	l1	30	order	0.0594758
wmetabat	l1	33	order	0.0753134
wmetabat	l1	34	order	0.16629
wmetabat	l1	38	order	0.110748
wmetabat	l1	53	order	0.294796
wmetabat	l1	6	family	0.355033
wmetabat	l1	13	family	0.0828486
wmetabat	l1	23	family	0.196215
wmetabat	l1	25	family	0.183466
wmetabat	l1	26	family	0.338928
wmetabat	l1	30	family	0.187266
wmetabat	l1	33	family	0.176748
wmetabat	l1	34	family	0.218276
wmetabat	l1	38	family	0.109551
wmetabat	l1	53	family	0.363858
wmetabat	l1	6	genus	0.418227
wmetabat	l1	13	genus	0.0878959
wmetabat	l1	23	genus	0.211641
wmetabat	l1	25	genus	0.228198
wmetabat	l1	26	genus	0.369158
wmetabat	l1	30	genus	0.352731
wmetabat	l1	33	genus	0.295235
wmetabat	l1	34	genus	0.299117
wmetabat	l1	38	genus	0.123634
wmetabat	l1	53	genus	0.44817
wmetabat	l1	6	species	0.669199
wmetabat	l1	13	species	0.407639
wmetabat	l1	23	species	0.405395
wmetabat	l1	25	species	0.582553
wmetabat	l1	26	species	0.65052
wmetabat	l1	30	species	0.712139
wmetabat	l1	33	species	0.702086
wmetabat	l1	34	species	0.733111
wmetabat	l1	38	species	0.425289
wmetabat	l1	53	species	0.874739

## Sheet: Fig3b
X	variable	value
bracken	mousegut13	1.93263
bracken	mousegut23	2.13145
bracken	mousegut25	3.63695
bracken	mousegut26	3.7179
bracken	mousegut30	3.23554
bracken	mousegut33	3.93626
bracken	mousegut34	3.27216
bracken	mousegut38	2.25789
bracken	mousegut53	5.46337
bracken	mousegut6	5.74505
centrifuge	mousegut13	2.33589
centrifuge	mousegut23	2.63342
centrifuge	mousegut25	3.78034
centrifuge	mousegut26	3.36242
centrifuge	mousegut30	3.52543
centrifuge	mousegut33	4.21973
centrifuge	mousegut34	3.51733
centrifuge	mousegut38	2.68621
centrifuge	mousegut53	5.36858
centrifuge	mousegut6	6.26957
kaiju	mousegut13	1.0255
kaiju	mousegut23	1.44983
kaiju	mousegut25	1.72363
kaiju	mousegut26	1.98511
kaiju	mousegut30	1.64102
kaiju	mousegut33	1.76762
kaiju	mousegut34	2.00909
kaiju	mousegut38	1.1015
kaiju	mousegut53	2.68992
kaiju	mousegut6	2.78873
kraken2	mousegut13	1.79511
kraken2	mousegut23	1.99175
kraken2	mousegut25	3.57271
kraken2	mousegut26	3.4122
kraken2	mousegut30	3.07663
kraken2	mousegut33	3.82032
kraken2	mousegut34	3.2186
kraken2	mousegut38	2.1453
kraken2	mousegut53	5.33536
kraken2	mousegut6	5.46696
nobin	mousegut13	1.36088
nobin	mousegut23	1.97372
nobin	mousegut25	1.82462
nobin	mousegut26	2.67968
nobin	mousegut30	1.83085
nobin	mousegut33	2.12705
nobin	mousegut34	2.36195
nobin	mousegut38	1.48952
nobin	mousegut53	3.28889
nobin	mousegut6	3.0757
robust	mousegut13	0.915806
robust	mousegut23	1.76813
robust	mousegut25	2.11902
robust	mousegut26	3.0895
robust	mousegut30	2.24017
robust	mousegut33	2.06701
robust	mousegut34	2.43738
robust	mousegut38	1.14049
robust	mousegut53	3.75252
robust	mousegut6	3.52099
wbin	mousegut13	0.982314
wbin	mousegut23	1.59897
wbin	mousegut25	1.629
wbin	mousegut26	2.46008
wbin	mousegut30	1.76115
wbin	mousegut33	1.89709
wbin	mousegut34	2.18811
wbin	mousegut38	1.12966
wbin	mousegut53	3.33125
wbin	mousegut6	3.23038
wmetabat	mousegut13	1.01611
wmetabat	mousegut23	1.61684
wmetabat	mousegut25	1.63066
wmetabat	mousegut26	2.47915
wmetabat	mousegut30	1.7529
wmetabat	mousegut33	1.88045
wmetabat	mousegut34	2.15705
wmetabat	mousegut38	1.15671
wmetabat	mousegut53	3.2023
wmetabat	mousegut6	3.12347

## Sheet: Fig3c
tool	sample	rank	precision	sensitivity
bracken	6	class	0.06875	1
bracken	13	class	0.06	1
bracken	23	class	0.0641026	1
bracken	25	class	0.0625	1
bracken	26	class	0.06875	1
bracken	30	class	0.0617284	1
bracken	33	class	0.0662651	1
bracken	34	class	0.05	1
bracken	38	class	0.0580645	1
bracken	53	class	0.0714286	1
bracken	6	family	0.0319735	1
bracken	13	family	0.0204082	1
bracken	23	family	0.0284024	1
bracken	25	family	0.0290179	0.962963
bracken	26	family	0.0253749	1
bracken	30	family	0.026287	0.96
bracken	33	family	0.0281081	1
bracken	34	family	0.0269966	0.96
bracken	38	family	0.027972	1
bracken	53	family	0.0308571	0.964286
bracken	6	genus	0.0197239	0.57971
bracken	13	genus	0.014658	0.627907
bracken	23	genus	0.0151674	0.644444
bracken	25	genus	0.0193356	0.590909
bracken	26	genus	0.0158325	0.659574
bracken	30	genus	0.0162642	0.52381
bracken	33	genus	0.0207229	0.605634
bracken	34	genus	0.0214571	0.581081
bracken	38	genus	0.0166927	0.744186
bracken	53	genus	0.0184426	0.5625
bracken	6	order	0.0315315	1
bracken	13	order	0.0240964	1
bracken	23	order	0.0330189	1
bracken	25	order	0.0319635	1
bracken	26	order	0.0300926	1
bracken	30	order	0.0269058	1
bracken	33	order	0.0284464	1
bracken	34	order	0.0229358	1
bracken	38	order	0.0258824	1
bracken	53	order	0.0300926	1
bracken	6	phylum	0.0704225	1
bracken	13	phylum	0.078125	1
bracken	23	phylum	0.0769231	1
bracken	25	phylum	0.0684932	1
bracken	26	phylum	0.0757576	1
bracken	30	phylum	0.0666667	1
bracken	33	phylum	0.0666667	1
bracken	34	phylum	0.0540541	1
bracken	38	phylum	0.0597015	1
bracken	53	phylum	0.0724638	1
bracken	6	species	0.0168768	0.408451
bracken	13	species	0.0126013	0.504505
bracken	23	species	0.0110486	0.519608
bracken	25	species	0.0165226	0.427861
bracken	26	species	0.0105557	0.524752
bracken	30	species	0.015543	0.386473
bracken	33	species	0.0153991	0.401961
bracken	34	species	0.0191593	0.435556
bracken	38	species	0.0117008	0.57732
bracken	53	species	0.0123096	0.383117
bracken	6	superkingdom	0.25	1
bracken	13	superkingdom	0.25	1
bracken	23	superkingdom	0.25	1
bracken	25	superkingdom	0.25	1
bracken	26	superkingdom	0.25	1
bracken	30	superkingdom	0.25	1
bracken	33	superkingdom	0.25	1
bracken	34	superkingdom	0.25	1
bracken	38	superkingdom	0.25	1
bracken	53	superkingdom	0.25	1
centrifuge	6	class	0.0436508	1
centrifuge	13	class	0.0367347	1
centrifuge	23	class	0.0408163	1
centrifuge	25	class	0.0389105	1
centrifuge	26	class	0.0431373	1
centrifuge	30	class	0.0384615	1
centrifuge	33	class	0.042471	1
centrifuge	34	class	0.0310078	1
centrifuge	38	class	0.0351562	1
centrifuge	53	class	0.0421456	1
centrifuge	6	family	0.00971524	1
centrifuge	13	family	0.00644672	1
centrifuge	23	family	0.00977199	1
centrifuge	25	family	0.00878082	0.962963
centrifuge	26	family	0.00883179	1
centrifuge	30	family	0.00791557	0.96
centrifuge	33	family	0.00790514	1
centrifuge	34	family	0.00779727	0.96
centrifuge	38	family	0.00899213	1
centrifuge	53	family	0.00958466	0.964286
centrifuge	6	genus	0.00694952	0.826087
centrifuge	13	genus	0.00495868	0.767442
centrifuge	23	genus	0.00594059	0.8
centrifuge	25	genus	0.00717289	0.878788
centrifuge	26	genus	0.00608	0.808511
centrifuge	30	genus	0.00568663	0.746032
centrifuge	33	genus	0.00582121	0.788732
centrifuge	34	genus	0.00716316	0.851351
centrifuge	38	genus	0.00544278	0.860465
centrifuge	53	genus	0.00654905	0.765625
centrifuge	6	order	0.0153173	1
centrifuge	13	order	0.0115607	1
centrifuge	23	order	0.0166074	1
centrifuge	25	order	0.0152339	1
centrifuge	26	order	0.0153302	1
centrifuge	30	order	0.0130152	1
centrifuge	33	order	0.0134995	1
centrifuge	34	order	0.0107296	1
centrifuge	38	order	0.0124294	1
centrifuge	53	order	0.0143646	1
centrifuge	6	phylum	0.046729	1
centrifuge	13	phylum	0.0485437	1
centrifuge	23	phylum	0.0515464	1
centrifuge	25	phylum	0.0480769	1
centrifuge	26	phylum	0.0485437	1
centrifuge	30	phylum	0.0471698	1
centrifuge	33	phylum	0.045045	1
centrifuge	34	phylum	0.0377358	1
centrifuge	38	phylum	0.0377358	1
centrifuge	53	phylum	0.0480769	1
centrifuge	6	species	0.00651412	0.558685
centrifuge	13	species	0.00479892	0.63964
centrifuge	23	species	0.00433317	0.617647
centrifuge	25	species	0.00617652	0.567164
centrifuge	26	species	0.00395308	0.60396
centrifuge	30	species	0.00559661	0.497585
centrifuge	33	species	0.00497582	0.52451
centrifuge	34	species	0.00628963	0.542222
centrifuge	38	species	0.00419599	0.670103
centrifuge	53	species	0.00511602	0.545455
centrifuge	6	superkingdom	0.2	1
centrifuge	13	superkingdom	0.25	1
centrifuge	23	superkingdom	0.2	1
centrifuge	25	superkingdom	0.2	1
centrifuge	26	superkingdom	0.2	1
centrifuge	30	superkingdom	0.2	1
centrifuge	33	superkingdom	0.2	1
centrifuge	34	superkingdom	0.2	1
centrifuge	38	superkingdom	0.2	1
centrifuge	53	superkingdom	0.25	1
kaiju	6	class	0.0541872	1
kaiju	13	class	0.0445545	1
kaiju	23	class	0.047619	1
kaiju	25	class	0.0485437	1
kaiju	26	class	0.0528846	1
kaiju	30	class	0.0478469	1
kaiju	33	class	0.0528846	1
kaiju	34	class	0.0377358	1
kaiju	38	class	0.0434783	1
kaiju	53	class	0.0552764	1
kaiju	6	family	0.0291751	1
kaiju	13	family	0.0177638	1
kaiju	23	family	0.0221402	1
kaiju	25	family	0.0254717	1
kaiju	26	family	0.0199637	1
kaiju	30	family	0.0240848	1
kaiju	33	family	0.0247383	1
kaiju	34	family	0.0244618	1
kaiju	38	family	0.023301	1
kaiju	53	family	0.0297556	1
kaiju	6	genus	0.024838	1
kaiju	13	genus	0.0170906	1
kaiju	23	genus	0.0149254	1
kaiju	25	genus	0.0224337	1
kaiju	26	genus	0.0148078	1
kaiju	30	genus	0.0222536	1
kaiju	33	genus	0.0240271	1
kaiju	34	genus	0.0266187	1
kaiju	38	genus	0.0150666	1
kaiju	53	genus	0.0250489	1
kaiju	6	order	0.0291667	1
kaiju	13	order	0.0210084	1
kaiju	23	order	0.0273438	1
kaiju	25	order	0.0277228	1
kaiju	26	order	0.0247619	1
kaiju	30	order	0.0237624	1
kaiju	33	order	0.0258449	1
kaiju	34	order	0.0198413	1
kaiju	38	order	0.0223577	1
kaiju	53	order	0.0277186	1
kaiju	6	phylum	0.0284091	1
kaiju	13	phylum	0.0268817	1
kaiju	23	phylum	0.0274725	1
kaiju	25	phylum	0.0274725	1
kaiju	26	phylum	0.027027	1
kaiju	30	phylum	0.0273224	1
kaiju	33	phylum	0.0273224	1
kaiju	34	phylum	0.0218579	1
kaiju	38	phylum	0.0223464	1
kaiju	53	phylum	0.0282486	1
kaiju	6	species	0.0208106	0.985915
kaiju	13	species	0.0125316	0.981982
kaiju	23	species	0.00858658	1
kaiju	25	species	0.0176376	0.985075
kaiju	26	species	0.0077164	1
kaiju	30	species	0.0194695	1
kaiju	33	species	0.0172576	0.990196
kaiju	34	species	0.0205308	0.986667
kaiju	38	species	0.00860274	0.979381
kaiju	53	species	0.016316	0.987013
kaiju	6	superkingdom	0.25	1
kaiju	13	superkingdom	0.25	1
kaiju	23	superkingdom	0.25	1
kaiju	25	superkingdom	0.25	1
kaiju	26	superkingdom	0.25	1
kaiju	30	superkingdom	0.25	1
kaiju	33	superkingdom	0.25	1
kaiju	34	superkingdom	0.25	1
kaiju	38	superkingdom	0.25	1
kaiju	53	superkingdom	0.25	1
kraken2	6	class	0.0470085	1
kraken2	13	class	0.0409091	1
kraken2	23	class	0.0454545	1
kraken2	25	class	0.0416667	1
kraken2	26	class	0.0493274	1
kraken2	30	class	0.0421941	1
kraken2	33	class	0.045082	1
kraken2	34	class	0.0340426	1
kraken2	38	class	0.0391304	1
kraken2	53	class	0.0493274	1
kraken2	6	family	0.0132299	1
kraken2	13	family	0.00925422	1
kraken2	23	family	0.0131507	1
kraken2	25	family	0.0118397	0.962963
kraken2	26	family	0.0114226	1
kraken2	30	family	0.0111421	0.96
kraken2	33	family	0.0108424	1
kraken2	34	family	0.0110084	1
kraken2	38	family	0.012605	1
kraken2	53	family	0.0139721	1
kraken2	6	genus	0.0108055	0.797101
kraken2	13	genus	0.00821256	0.790698
kraken2	23	genus	0.00912679	0.822222
kraken2	25	genus	0.0105986	0.818182
kraken2	26	genus	0.00840718	0.787234
kraken2	30	genus	0.00852667	0.68254
kraken2	33	genus	0.00946041	0.760563
kraken2	34	genus	0.011109	0.797297
kraken2	38	genus	0.00865295	0.860465
kraken2	53	genus	0.0107643	0.78125
kraken2	6	order	0.0178571	1
kraken2	13	order	0.0138504	1
kraken2	23	order	0.019337	1
kraken2	25	order	0.0175439	1
kraken2	26	order	0.0177839	1
kraken2	30	order	0.0154044	1
kraken2	33	order	0.0156815	1
kraken2	34	order	0.0125471	1
kraken2	38	order	0.0151307	1
kraken2	53	order	0.0176871	1
kraken2	6	phylum	0.0510204	1
kraken2	13	phylum	0.0526316	1
kraken2	23	phylum	0.0505051	1
kraken2	25	phylum	0.0526316	1
kraken2	26	phylum	0.0505051	1
kraken2	30	phylum	0.0505051	1
kraken2	33	phylum	0.0490196	1
kraken2	34	phylum	0.0392157	1
kraken2	38	phylum	0.040404	1
kraken2	53	phylum	0.0505051	1
kraken2	6	species	0.0100323	0.539906
kraken2	13	species	0.00722245	0.630631
kraken2	23	species	0.00642546	0.637255
kraken2	25	species	0.00909323	0.532338
kraken2	26	species	0.00539084	0.574257
kraken2	30	species	0.00860495	0.478261
kraken2	33	species	0.00845182	0.52451
kraken2	34	species	0.0101561	0.537778
kraken2	38	species	0.00615776	0.649485
kraken2	53	species	0.00766283	0.519481
kraken2	6	superkingdom	0.2	1
kraken2	13	superkingdom	0.25	1
kraken2	23	superkingdom	0.25	1
kraken2	25	superkingdom	0.25	1
kraken2	26	superkingdom	0.25	1
kraken2	30	superkingdom	0.25	1
kraken2	33	superkingdom	0.25	1
kraken2	34	superkingdom	0.25	1
kraken2	38	superkingdom	0.25	1
kraken2	53	superkingdom	0.25	1
nobin	6	class	1	1
nobin	13	class	0.75	1
nobin	23	class	0.769231	1
nobin	25	class	0.769231	1
nobin	26	class	0.846154	1
nobin	30	class	0.909091	1
nobin	33	class	0.916667	1
nobin	34	class	0.727273	1
nobin	38	class	0.75	1
nobin	53	class	0.916667	1
nobin	6	family	0.870968	0.931034
nobin	13	family	0.666667	0.941176
nobin	23	family	0.8	1
nobin	25	family	0.787879	0.962963
nobin	26	family	0.785714	1
nobin	30	family	0.821429	0.92
nobin	33	family	0.8125	1
nobin	34	family	0.806452	1
nobin	38	family	0.793103	0.958333
nobin	53	family	0.84375	0.964286
nobin	6	genus	0.901408	0.927536
nobin	13	genus	0.770833	0.860465
nobin	23	genus	0.84	0.933333
nobin	25	genus	0.821918	0.909091
nobin	26	genus	0.818182	0.957447
nobin	30	genus	0.838235	0.904762
nobin	33	genus	0.857143	0.929577
nobin	34	genus	0.87013	0.905405
nobin	38	genus	0.829787	0.906977
nobin	53	genus	0.876923	0.890625
nobin	6	order	0.823529	1
nobin	13	order	0.769231	1
nobin	23	order	0.823529	1
nobin	25	order	0.823529	1
nobin	26	order	0.8125	1
nobin	30	order	0.857143	1
nobin	33	order	0.866667	1
nobin	34	order	0.833333	1
nobin	38	order	0.785714	1
nobin	53	order	0.866667	1
nobin	6	phylum	1	1
nobin	13	phylum	0.714286	1
nobin	23	phylum	0.714286	1
nobin	25	phylum	0.833333	1
nobin	26	phylum	0.833333	1
nobin	30	phylum	1	1
nobin	33	phylum	1	1
nobin	34	phylum	1	1
nobin	38	phylum	0.8	1
nobin	53	phylum	1	1
nobin	6	species	0.933333	0.657277
nobin	13	species	0.813084	0.783784
nobin	23	species	0.793814	0.754902
nobin	25	species	0.816216	0.751244
nobin	26	species	0.775701	0.821782
nobin	30	species	0.859551	0.73913
nobin	33	species	0.892045	0.769608
nobin	34	species	0.909574	0.76
nobin	38	species	0.786408	0.835052
nobin	53	species	0.864407	0.662338
nobin	6	superkingdom	1	1
nobin	13	superkingdom	0.5	1
nobin	23	superkingdom	0.5	1
nobin	25	superkingdom	0.5	1
nobin	26	superkingdom	0.5	1
nobin	30	superkingdom	0.5	1
nobin	33	superkingdom	1	1
nobin	34	superkingdom	0.5	1
nobin	38	superkingdom	0.5	1
nobin	53	superkingdom	0.5	1
robust	6	class	1	0.909091
robust	13	class	1	0.888889
robust	23	class	1	0.9
robust	25	class	1	0.9
robust	26	class	1	0.909091
robust	30	class	1	0.9
robust	33	class	1	0.909091
robust	34	class	1	1
robust	38	class	1	1
robust	53	class	1	0.909091
robust	6	family	0.961538	0.862069
robust	13	family	0.9375	0.882353
robust	23	family	0.952381	0.833333
robust	25	family	0.96	0.888889
robust	26	family	0.952381	0.909091
robust	30	family	0.954545	0.84
robust	33	family	0.961538	0.961538
robust	34	family	0.958333	0.92
robust	38	family	0.958333	0.958333
robust	53	family	0.96	0.857143
robust	6	genus	0.982143	0.797101
robust	13	genus	0.971429	0.790698
robust	23	genus	1	0.8
robust	25	genus	0.962963	0.787879
robust	26	genus	0.975	0.829787
robust	30	genus	0.98	0.777778
robust	33	genus	0.967213	0.830986
robust	34	genus	0.967213	0.797297
robust	38	genus	0.944444	0.790698
robust	53	genus	0.962963	0.8125
robust	6	order	1	0.928571
robust	13	order	1	0.9
robust	23	order	1	0.928571
robust	25	order	1	0.928571
robust	26	order	1	0.923077
robust	30	order	1	0.833333
robust	33	order	1	0.923077
robust	34	order	1	1
robust	38	order	1	1
robust	53	order	1	0.923077
robust	6	phylum	1	0.8
robust	13	phylum	1	0.8
robust	23	phylum	1	0.8
robust	25	phylum	1	0.8
robust	26	phylum	1	0.8
robust	30	phylum	1	0.8
robust	33	phylum	1	0.8
robust	34	phylum	1	1
robust	38	phylum	1	1
robust	53	phylum	1	0.8
robust	6	species	1	0.446009
robust	13	species	1	0.504505
robust	23	species	1	0.460784
robust	25	species	1	0.502488
robust	26	species	1	0.534653
robust	30	species	1	0.454106
robust	33	species	1	0.553922
robust	34	species	1	0.52
robust	38	species	1	0.505155
robust	53	species	1	0.538961
robust	6	superkingdom	1	1
robust	13	superkingdom	1	1
robust	23	superkingdom	1	1
robust	25	superkingdom	1	1
robust	26	superkingdom	1	1
robust	30	superkingdom	1	1
robust	33	superkingdom	1	1
robust	34	superkingdom	1	1
robust	38	superkingdom	1	1
robust	53	superkingdom	1	1
wbin	6	class	1	1
wbin	13	class	1	1
wbin	23	class	1	1
wbin	25	class	0.909091	1
wbin	26	class	0.916667	1
wbin	30	class	0.909091	1
wbin	33	class	0.916667	1
wbin	34	class	0.888889	1
wbin	38	class	1	1
wbin	53	class	1	1
wbin	6	family	0.928571	0.896552
wbin	13	family	0.8	0.941176
wbin	23	family	0.923077	1
wbin	25	family	0.892857	0.925926
wbin	26	family	0.88	1
wbin	30	family	0.846154	0.88
wbin	33	family	0.962963	1
wbin	34	family	0.884615	0.92
wbin	38	family	0.923077	1
wbin	53	family	0.928571	0.928571
wbin	6	genus	0.921875	0.855072
wbin	13	genus	0.880952	0.860465
wbin	23	genus	0.953488	0.911111
wbin	25	genus	0.888889	0.848485
wbin	26	genus	0.891304	0.87234
wbin	30	genus	0.825397	0.825397
wbin	33	genus	0.926471	0.887324
wbin	34	genus	0.885714	0.837838
wbin	38	genus	0.925	0.860465
wbin	53	genus	0.901639	0.859375
wbin	6	order	1	1
wbin	13	order	1	1
wbin	23	order	1	1
wbin	25	order	0.933333	1
wbin	26	order	0.928571	1
wbin	30	order	0.846154	0.916667
wbin	33	order	0.928571	1
wbin	34	order	0.909091	1
wbin	38	order	0.916667	1
wbin	53	order	1	1
wbin	6	phylum	1	1
wbin	13	phylum	1	1
wbin	23	phylum	1	1
wbin	25	phylum	1	1
wbin	26	phylum	1	1
wbin	30	phylum	1	1
wbin	33	phylum	1	1
wbin	34	phylum	1	1
wbin	38	phylum	1	1
wbin	53	phylum	1	1
wbin	6	species	0.96	0.56338
wbin	13	species	0.882353	0.675676
wbin	23	species	0.883117	0.666667
wbin	25	species	0.851613	0.656716
wbin	26	species	0.839506	0.673267
wbin	30	species	0.857143	0.57971
wbin	33	species	0.932432	0.676471
wbin	34	species	0.930818	0.657778
wbin	38	species	0.833333	0.670103
wbin	53	species	0.880734	0.623377
wbin	6	superkingdom	1	1
wbin	13	superkingdom	1	1
wbin	23	superkingdom	0.5	1
wbin	25	superkingdom	1	1
wbin	26	superkingdom	1	1
wbin	30	superkingdom	1	1
wbin	33	superkingdom	1	1
wbin	34	superkingdom	1	1
wbin	38	superkingdom	1	1
wbin	53	superkingdom	1	1
wmetabat	6	class	1	1
wmetabat	13	class	0.75	1
wmetabat	23	class	0.769231	1
wmetabat	25	class	0.769231	1
wmetabat	26	class	0.846154	1
wmetabat	30	class	0.909091	1
wmetabat	33	class	0.916667	1
wmetabat	34	class	0.727273	1
wmetabat	38	class	0.75	1
wmetabat	53	class	0.916667	1
wmetabat	6	family	0.866667	0.896552
wmetabat	13	family	0.666667	0.941176
wmetabat	23	family	0.8	1
wmetabat	25	family	0.787879	0.962963
wmetabat	26	family	0.785714	1
wmetabat	30	family	0.814815	0.88
wmetabat	33	family	0.8125	1
wmetabat	34	family	0.78125	1
wmetabat	38	family	0.766667	0.958333
wmetabat	53	family	0.84375	0.964286
wmetabat	6	genus	0.887324	0.913043
wmetabat	13	genus	0.765957	0.837209
wmetabat	23	genus	0.836735	0.911111
wmetabat	25	genus	0.816901	0.878788
wmetabat	26	genus	0.811321	0.914894
wmetabat	30	genus	0.835821	0.888889
wmetabat	33	genus	0.855263	0.915493
wmetabat	34	genus	0.868421	0.891892
wmetabat	38	genus	0.822222	0.860465
wmetabat	53	genus	0.861538	0.875
wmetabat	6	order	0.823529	1
wmetabat	13	order	0.769231	1
wmetabat	23	order	0.823529	1
wmetabat	25	order	0.823529	1
wmetabat	26	order	0.8125	1
wmetabat	30	order	0.846154	0.916667
wmetabat	33	order	0.866667	1
wmetabat	34	order	0.833333	1
wmetabat	38	order	0.785714	1
wmetabat	53	order	0.866667	1
wmetabat	6	phylum	1	1
wmetabat	13	phylum	0.714286	1
wmetabat	23	phylum	0.714286	1
wmetabat	25	phylum	0.833333	1
wmetabat	26	phylum	0.833333	1
wmetabat	30	phylum	1	1
wmetabat	33	phylum	1	1
wmetabat	34	phylum	1	1
wmetabat	38	phylum	0.8	1
wmetabat	53	phylum	1	1
wmetabat	6	species	0.932432	0.647887
wmetabat	13	species	0.807692	0.756757
wmetabat	23	species	0.785714	0.754902
wmetabat	25	species	0.794595	0.731343
wmetabat	26	species	0.772277	0.772277
wmetabat	30	species	0.841808	0.719807
wmetabat	33	species	0.881356	0.764706
wmetabat	34	species	0.899471	0.755556
wmetabat	38	species	0.79	0.814433
wmetabat	53	species	0.845528	0.675325
wmetabat	6	superkingdom	1	1
wmetabat	13	superkingdom	0.5	1
wmetabat	23	superkingdom	0.5	1
wmetabat	25	superkingdom	0.5	1
wmetabat	26	superkingdom	0.5	1
wmetabat	30	superkingdom	0.5	1
wmetabat	33	superkingdom	1	1
wmetabat	34	superkingdom	0.5	1
wmetabat	38	superkingdom	0.5	1
wmetabat	53	superkingdom	0.5	1

## Sheet: Fig4a
taxon	sample	value
unclassified	W23-1	0.261281
unclassified	W22-3	0.304066
unclassified	W22-2	0.32423
unclassified	W22-5	0.308824
unclassified	W23-3	0.283933
unclassified	W22-4	0.342702
unclassified	W23-2	0.208319
unclassified	W23-4	0.277996
unclassified	W22-6	0.229088
unclassified	W22-1	0.401401
unclassified	W23-5	0.278144
unclassified	W23-6	0.239214
unclassified	W19-5	0.326622
unclassified	W19-1	0.345788
unclassified	W19-3	0.318329
unclassified	W19-4	0.383615
unclassified	W19-6	0.306907
unclassified	W19-2	0.437842
Chloroflexi	W23-1	0.0394801
Chloroflexi	W22-3	0.0937374
Chloroflexi	W22-2	0.0744807
Chloroflexi	W22-5	0.0741399
Chloroflexi	W23-3	0.0314248
Chloroflexi	W22-4	0.0693961
Chloroflexi	W23-2	0.170423
Chloroflexi	W23-4	0.0346442
Chloroflexi	W22-6	0.0480857
Chloroflexi	W22-1	0.0392078
Chloroflexi	W23-5	0.0682577
Chloroflexi	W23-6	0.0640497
Chloroflexi	W19-5	0.0539083
Chloroflexi	W19-1	0.0845774
Chloroflexi	W19-3	0.136933
Chloroflexi	W19-4	0.063308
Chloroflexi	W19-6	0.0401999
Chloroflexi	W19-2	0.0654454
Dehalococcoidia	W23-1	0.00228326
Dehalococcoidia	W22-3	0.0309347
Dehalococcoidia	W22-2	0.0230639
Dehalococcoidia	W22-5	0.0138685
Dehalococcoidia	W23-3	0.00174596
Dehalococcoidia	W22-4	0.0199822
Dehalococcoidia	W23-2	0.00111825
Dehalococcoidia	W23-4	0.0137273
Dehalococcoidia	W22-6	0.012425
Dehalococcoidia	W22-1	0.0164474
Dehalococcoidia	W23-5	0.0300589
Dehalococcoidia	W23-6	0.0108877
Dehalococcoidia	W19-5	0.0134771
Dehalococcoidia	W19-1	0.0199634
Dehalococcoidia	W19-3	0.0340873
Dehalococcoidia	W19-4	0.016149
Dehalococcoidia	W19-6	0.0121461
Dehalococcoidia	W19-2	0.0205378
Bacteria	W23-1	0.290999
Bacteria	W22-3	0.246017
Bacteria	W22-2	0.227047
Bacteria	W22-5	0.285604
Bacteria	W23-3	0.356235
Bacteria	W22-4	0.282372
Bacteria	W23-2	0.323962
Bacteria	W23-4	0.325372
Bacteria	W22-6	0.297327
Bacteria	W22-1	0.236096
Bacteria	W23-5	0.330303
Bacteria	W23-6	0.250815
Bacteria	W19-5	0.287019
Bacteria	W19-1	0.280157
Bacteria	W19-3	0.269091
Bacteria	W19-4	0.30383
Bacteria	W19-6	0.292344
Bacteria	W19-2	0.256819
Deltaproteobacteria	W23-1	0.0140192
Deltaproteobacteria	W22-3	0.0988123
Deltaproteobacteria	W22-2	0.0696491
Deltaproteobacteria	W22-5	0.0790248
Deltaproteobacteria	W23-3	0.0333645
Deltaproteobacteria	W22-4	0.100081
Deltaproteobacteria	W23-2	0.0118035
Deltaproteobacteria	W23-4	0.0538718
Deltaproteobacteria	W22-6	0.0994188
Deltaproteobacteria	W22-1	0.0821273
Deltaproteobacteria	W23-5	0.0847744
Deltaproteobacteria	W23-6	0.185784
Deltaproteobacteria	W19-5	0.0766428
Deltaproteobacteria	W19-1	0.114155
Deltaproteobacteria	W19-3	0.115667
Deltaproteobacteria	W19-4	0.0633167
Deltaproteobacteria	W19-6	0.0860811
Deltaproteobacteria	W19-2	0.0514397
Candidatus Omnitrophica	W23-1	0.0099563
Candidatus Omnitrophica	W22-3	0.0109326
Candidatus Omnitrophica	W22-2	0.0174212
Candidatus Omnitrophica	W22-5	0.0175676
Candidatus Omnitrophica	W23-3	0.0238002
Candidatus Omnitrophica	W22-4	0.0159073
Candidatus Omnitrophica	W23-2	0.0228744
Candidatus Omnitrophica	W23-4	0.0766123
Candidatus Omnitrophica	W22-6	0.00936767
Candidatus Omnitrophica	W22-1	0.0182902
Candidatus Omnitrophica	W23-5	0.0419069
Candidatus Omnitrophica	W23-6	0.00635583
Candidatus Omnitrophica	W19-5	0.0136812
Candidatus Omnitrophica	W19-1	0.0131355
Candidatus Omnitrophica	W19-3	0.00755134
Candidatus Omnitrophica	W19-4	0.0104591
Candidatus Omnitrophica	W19-6	0.0186117
Candidatus Omnitrophica	W19-2	0.0249843
Betaproteobacteria	W23-1	0.0218301
Betaproteobacteria	W22-3	0.0183644
Betaproteobacteria	W22-2	0.0447776
Betaproteobacteria	W22-5	0.0245953
Betaproteobacteria	W23-3	0.027178
Betaproteobacteria	W22-4	0.014043
Betaproteobacteria	W23-2	0.0186184
Betaproteobacteria	W23-4	0.0489037
Betaproteobacteria	W22-6	0.049895
Betaproteobacteria	W22-1	0.0397454
Betaproteobacteria	W23-5	0.0148123
Betaproteobacteria	W23-6	0.0776348
Betaproteobacteria	W19-5	0.0288534
Betaproteobacteria	W19-1	0.0035356
Betaproteobacteria	W19-3	0.00932162
Betaproteobacteria	W19-4	0.00421988
Betaproteobacteria	W19-6	0.0125541
Betaproteobacteria	W19-2	0.00858983
Archaea	W23-1	0.0428778
Archaea	W22-3	0.0202383
Archaea	W22-2	0.0268541
Archaea	W22-5	0.00967928
Archaea	W23-3	0.0286567
Archaea	W22-4	0.0172049
Archaea	W23-2	0.0124173
Archaea	W23-4	0.0160879
Archaea	W22-6	0.00747798
Archaea	W22-1	0.0199338
Archaea	W23-5	0.0381446
Archaea	W23-6	0.0119367
Archaea	W19-5	0.0158593
Archaea	W19-1	0.0388351
Archaea	W19-3	0.01202
Archaea	W19-4	0.019366
Archaea	W19-6	0.051109
Archaea	W19-2	0.0333262
Proteobacteria	W23-1	0.0683051
Proteobacteria	W22-3	0.0191499
Proteobacteria	W22-2	0.0381498
Proteobacteria	W22-5	0.0488111
Proteobacteria	W23-3	0.052336
Proteobacteria	W22-4	0.0101626
Proteobacteria	W23-2	0.0529255
Proteobacteria	W23-4	0.015903
Proteobacteria	W22-6	0.0531137
Proteobacteria	W22-1	0.0214596
Proteobacteria	W23-5	0.00695533
Proteobacteria	W23-6	0.0138542
Proteobacteria	W19-5	0.0115473
Proteobacteria	W19-1	0.00874025
Proteobacteria	W19-3	0.00936884
Proteobacteria	W19-4	0.00729576
Proteobacteria	W19-6	0.0258525
Proteobacteria	W19-2	0.00879689
Alphaproteobacteria	W23-1	0.0362975
Alphaproteobacteria	W22-3	0.00848904
Alphaproteobacteria	W22-2	0.00177578
Alphaproteobacteria	W22-5	0.0100245
Alphaproteobacteria	W23-3	0.0420935
Alphaproteobacteria	W22-4	0.00468768
Alphaproteobacteria	W23-2	0.0588633
Alphaproteobacteria	W23-4	0.00426568
Alphaproteobacteria	W22-6	0.0336925
Alphaproteobacteria	W22-1	0.00266745
Alphaproteobacteria	W23-5	0.00320121
Alphaproteobacteria	W23-6	0.00490815
Alphaproteobacteria	W19-5	0.00519666
Alphaproteobacteria	W19-1	0.001974
Alphaproteobacteria	W19-3	0.0024698
Alphaproteobacteria	W19-4	0.003141
Alphaproteobacteria	W19-6	0.00902609
Alphaproteobacteria	W19-2	0.00405452
Gammaproteobacteria	W23-1	0.00186994
Gammaproteobacteria	W22-3	0.0498923
Gammaproteobacteria	W22-2	0.0586286
Gammaproteobacteria	W22-5	0.0122258
Gammaproteobacteria	W23-3	0.0026792
Gammaproteobacteria	W22-4	0.0341435
Gammaproteobacteria	W23-2	0.00188356
Gammaproteobacteria	W23-4	0.00146223
Gammaproteobacteria	W22-6	0.0515479
Gammaproteobacteria	W22-1	0.00314303
Gammaproteobacteria	W23-5	0.00207294
Gammaproteobacteria	W23-6	0.00153854
Gammaproteobacteria	W19-5	0.00860538
Gammaproteobacteria	W19-1	0.00226474
Gammaproteobacteria	W19-3	0.0048376
Gammaproteobacteria	W19-4	0.00587577
Gammaproteobacteria	W19-6	0.0108542
Gammaproteobacteria	W19-2	0.00479647
other	W23-1	0.2108
other	W22-3	0.0993663
other	W22-2	0.0939223
other	W22-5	0.115635
other	W23-3	0.116553
other	W22-4	0.0893179
other	W23-2	0.116791
other	W23-4	0.131154
other	W22-6	0.108561
other	W22-1	0.119481
other	W23-5	0.101368
other	W23-6	0.133022
other	W19-5	0.158587
other	W19-1	0.0868737
other	W19-3	0.0803237
other	W19-4	0.119424
other	W19-6	0.134314
other	W19-2	0.0833683

## Sheet: Fig4b
sample	iteration	percent	tool	taxa	min
W23-2	it001	1	kaiju	16972	nomin
W23-2	it002	1	kaiju	16995	nomin
W23-2	it003	1	kaiju	16892	nomin
W23-2	it004	1	kaiju	16917	nomin
W23-2	it005	1	kaiju	17168	nomin
W23-2	it006	1	kaiju	16981	nomin
W23-2	it007	1	kaiju	16981	nomin
W23-2	it008	1	kaiju	16943	nomin
W23-2	it009	1	kaiju	17025	nomin
W23-2	it010	1	kaiju	16801	nomin
W23-2	it001	5	kaiju	29553	nomin
W23-2	it002	5	kaiju	29554	nomin
W23-2	it003	5	kaiju	29528	nomin
W23-2	it004	5	kaiju	29651	nomin
W23-2	it005	5	kaiju	29557	nomin
W23-2	it006	5	kaiju	29494	nomin
W23-2	it007	5	kaiju	29504	nomin
W23-2	it008	5	kaiju	29618	nomin
W23-2	it009	5	kaiju	29594	nomin
W23-2	it010	5	kaiju	29542	nomin
W23-2	it001	10	kaiju	34199	nomin
W23-2	it002	10	kaiju	34196	nomin
W23-2	it003	10	kaiju	34191	nomin
W23-2	it004	10	kaiju	34288	nomin
W23-2	it005	10	kaiju	34098	nomin
W23-2	it006	10	kaiju	34073	nomin
W23-2	it007	10	kaiju	34133	nomin
W23-2	it008	10	kaiju	34094	nomin
W23-2	it009	10	kaiju	34118	nomin
W23-2	it010	10	kaiju	34094	nomin
W23-2	it001	20	kaiju	38119	nomin
W23-2	it002	20	kaiju	38181	nomin
W23-2	it003	20	kaiju	38218	nomin
W23-2	it004	20	kaiju	38110	nomin
W23-2	it005	20	kaiju	38170	nomin
W23-2	it006	20	kaiju	38148	nomin
W23-2	it007	20	kaiju	38145	nomin
W23-2	it008	20	kaiju	38182	nomin
W23-2	it009	20	kaiju	38163	nomin
W23-2	it010	20	kaiju	38176	nomin
W23-2	it001	30	kaiju	40216	nomin
W23-2	it002	30	kaiju	40336	nomin
W23-2	it003	30	kaiju	40203	nomin
W23-2	it004	30	kaiju	40256	nomin
W23-2	it005	30	kaiju	40242	nomin
W23-2	it006	30	kaiju	40182	nomin
W23-2	it007	30	kaiju	40331	nomin
W23-2	it008	30	kaiju	40253	nomin
W23-2	it009	30	kaiju	40191	nomin
W23-2	it010	30	kaiju	40220	nomin
W23-2	it001	40	kaiju	41630	nomin
W23-2	it002	40	kaiju	41606	nomin
W23-2	it003	40	kaiju	41673	nomin
W23-2	it004	40	kaiju	41623	nomin
W23-2	it005	40	kaiju	41681	nomin
W23-2	it006	40	kaiju	41626	nomin
W23-2	it007	40	kaiju	41634	nomin
W23-2	it008	40	kaiju	41648	nomin
W23-2	it009	40	kaiju	41678	nomin
W23-2	it010	40	kaiju	41667	nomin
W23-2	it001	50	kaiju	42713	nomin
W23-2	it002	50	kaiju	42679	nomin
W23-2	it003	50	kaiju	42683	nomin
W23-2	it004	50	kaiju	42689	nomin
W23-2	it005	50	kaiju	42740	nomin
W23-2	it006	50	kaiju	42752	nomin
W23-2	it007	50	kaiju	42721	nomin
W23-2	it008	50	kaiju	42679	nomin
W23-2	it009	50	kaiju	42742	nomin
W23-2	it010	50	kaiju	42754	nomin
W23-2	it001	60	kaiju	43597	nomin
W23-2	it002	60	kaiju	43563	nomin
W23-2	it003	60	kaiju	43598	nomin
W23-2	it004	60	kaiju	43546	nomin
W23-2	it005	60	kaiju	43494	nomin
W23-2	it006	60	kaiju	43557	nomin
W23-2	it007	60	kaiju	43610	nomin
W23-2	it008	60	kaiju	43534	nomin
W23-2	it009	60	kaiju	43550	nomin
W23-2	it010	60	kaiju	43577	nomin
W23-2	it001	70	kaiju	44241	nomin
W23-2	it002	70	kaiju	44239	nomin
W23-2	it003	70	kaiju	44260	nomin
W23-2	it004	70	kaiju	44282	nomin
W23-2	it005	70	kaiju	44277	nomin
W23-2	it006	70	kaiju	44261	nomin
W23-2	it007	70	kaiju	44294	nomin
W23-2	it008	70	kaiju	44314	nomin
W23-2	it009	70	kaiju	44264	nomin
W23-2	it010	70	kaiju	44251	nomin
W23-2	it001	80	kaiju	44874	nomin
W23-2	it002	80	kaiju	44855	nomin
W23-2	it003	80	kaiju	44879	nomin
W23-2	it004	80	kaiju	44854	nomin
W23-2	it005	80	kaiju	44890	nomin
W23-2	it006	80	kaiju	44881	nomin
W23-2	it007	80	kaiju	44865	nomin
W23-2	it008	80	kaiju	44855	nomin
W23-2	it009	80	kaiju	44894	nomin
W23-2	it010	80	kaiju	44883	nomin
W23-2	it001	90	kaiju	45396	nomin
W23-2	it002	90	kaiju	45387	nomin
W23-2	it003	90	kaiju	45411	nomin
W23-2	it004	90	kaiju	45389	nomin
W23-2	it005	90	kaiju	45403	nomin
W23-2	it006	90	kaiju	45400	nomin
W23-2	it007	90	kaiju	45414	nomin
W23-2	it008	90	kaiju	45382	nomin
W23-2	it009	90	kaiju	45357	nomin
W23-2	it010	90	kaiju	45402	nomin
W23-2	it001	1	kaiju	5967	wmin
W23-2	it002	1	kaiju	5971	wmin
W23-2	it003	1	kaiju	6028	wmin
W23-2	it004	1	kaiju	5986	wmin
W23-2	it005	1	kaiju	6058	wmin
W23-2	it006	1	kaiju	6058	wmin
W23-2	it007	1	kaiju	6017	wmin
W23-2	it008	1	kaiju	6003	wmin
W23-2	it009	1	kaiju	5896	wmin
W23-2	it010	1	kaiju	5955	wmin
W23-2	it001	5	kaiju	6436	wmin
W23-2	it002	5	kaiju	6406	wmin
W23-2	it003	5	kaiju	6411	wmin
W23-2	it004	5	kaiju	6397	wmin
W23-2	it005	5	kaiju	6376	wmin
W23-2	it006	5	kaiju	6383	wmin
W23-2	it007	5	kaiju	6388	wmin
W23-2	it008	5	kaiju	6396	wmin
W23-2	it009	5	kaiju	6417	wmin
W23-2	it010	5	kaiju	6428	wmin
W23-2	it001	10	kaiju	6507	wmin
W23-2	it002	10	kaiju	6437	wmin
W23-2	it003	10	kaiju	6435	wmin
W23-2	it004	10	kaiju	6495	wmin
W23-2	it005	10	kaiju	6421	wmin
W23-2	it006	10	kaiju	6423	wmin
W23-2	it007	10	kaiju	6464	wmin
W23-2	it008	10	kaiju	6461	wmin
W23-2	it009	10	kaiju	6457	wmin
W23-2	it010	10	kaiju	6460	wmin
W23-2	it001	20	kaiju	6482	wmin
W23-2	it002	20	kaiju	6472	wmin
W23-2	it003	20	kaiju	6474	wmin
W23-2	it004	20	kaiju	6461	wmin
W23-2	it005	20	kaiju	6492	wmin
W23-2	it006	20	kaiju	6479	wmin
W23-2	it007	20	kaiju	6497	wmin
W23-2	it008	20	kaiju	6464	wmin
W23-2	it009	20	kaiju	6458	wmin
W23-2	it010	20	kaiju	6491	wmin
W23-2	it001	30	kaiju	6491	wmin
W23-2	it002	30	kaiju	6493	wmin
W23-2	it003	30	kaiju	6466	wmin
W23-2	it004	30	kaiju	6495	wmin
W23-2	it005	30	kaiju	6504	wmin
W23-2	it006	30	kaiju	6498	wmin
W23-2	it007	30	kaiju	6465	wmin
W23-2	it008	30	kaiju	6442	wmin
W23-2	it009	30	kaiju	6461	wmin
W23-2	it010	30	kaiju	6480	wmin
W23-2	it001	40	kaiju	6502	wmin
W23-2	it002	40	kaiju	6530	wmin
W23-2	it003	40	kaiju	6496	wmin
W23-2	it004	40	kaiju	6487	wmin
W23-2	it005	40	kaiju	6502	wmin
W23-2	it006	40	kaiju	6510	wmin
W23-2	it007	40	kaiju	6463	wmin
W23-2	it008	40	kaiju	6484	wmin
W23-2	it009	40	kaiju	6457	wmin
W23-2	it010	40	kaiju	6490	wmin
W23-2	it001	50	kaiju	6490	wmin
W23-2	it002	50	kaiju	6460	wmin
W23-2	it003	50	kaiju	6507	wmin
W23-2	it004	50	kaiju	6510	wmin
W23-2	it005	50	kaiju	6511	wmin
W23-2	it006	50	kaiju	6475	wmin
W23-2	it007	50	kaiju	6477	wmin
W23-2	it008	50	kaiju	6487	wmin
W23-2	it009	50	kaiju	6504	wmin
W23-2	it010	50	kaiju	6513	wmin
W23-2	it001	60	kaiju	6500	wmin
W23-2	it002	60	kaiju	6499	wmin
W23-2	it003	60	kaiju	6487	wmin
W23-2	it004	60	kaiju	6486	wmin
W23-2	it005	60	kaiju	6492	wmin
W23-2	it006	60	kaiju	6501	wmin
W23-2	it007	60	kaiju	6490	wmin
W23-2	it008	60	kaiju	6510	wmin
W23-2	it009	60	kaiju	6496	wmin
W23-2	it010	60	kaiju	6513	wmin
W23-2	it001	70	kaiju	6506	wmin
W23-2	it002	70	kaiju	6509	wmin
W23-2	it003	70	kaiju	6503	wmin
W23-2	it004	70	kaiju	6498	wmin
W23-2	it005	70	kaiju	6501	wmin
W23-2	it006	70	kaiju	6493	wmin
W23-2	it007	70	kaiju	6476	wmin
W23-2	it008	70	kaiju	6480	wmin
W23-2	it009	70	kaiju	6506	wmin
W23-2	it010	70	kaiju	6509	wmin
W23-2	it001	80	kaiju	6487	wmin
W23-2	it002	80	kaiju	6501	wmin
W23-2	it003	80	kaiju	6487	wmin
W23-2	it004	80	kaiju	6499	wmin
W23-2	it005	80	kaiju	6490	wmin
W23-2	it006	80	kaiju	6482	wmin
W23-2	it007	80	kaiju	6495	wmin
W23-2	it008	80	kaiju	6480	wmin
W23-2	it009	80	kaiju	6508	wmin
W23-2	it010	80	kaiju	6500	wmin
W23-2	it001	90	kaiju	6495	wmin
W23-2	it002	90	kaiju	6503	wmin
W23-2	it003	90	kaiju	6494	wmin
W23-2	it004	90	kaiju	6501	wmin
W23-2	it005	90	kaiju	6493	wmin
W23-2	it006	90	kaiju	6503	wmin
W23-2	it007	90	kaiju	6515	wmin
W23-2	it008	90	kaiju	6489	wmin
W23-2	it009	90	kaiju	6506	wmin
W23-2	it010	90	kaiju	6486	wmin
W23-2	it001	1	rat	872	wmin
W23-2	it002	1	rat	872	wmin
W23-2	it003	1	rat	878	wmin
W23-2	it004	1	rat	877	wmin
W23-2	it005	1	rat	869	wmin
W23-2	it006	1	rat	860	wmin
W23-2	it007	1	rat	873	wmin
W23-2	it008	1	rat	890	wmin
W23-2	it009	1	rat	886	wmin
W23-2	it010	1	rat	869	wmin
W23-2	it001	5	rat	893	wmin
W23-2	it002	5	rat	897	wmin
W23-2	it003	5	rat	893	wmin
W23-2	it004	5	rat	902	wmin
W23-2	it005	5	rat	900	wmin
W23-2	it006	5	rat	900	wmin
W23-2	it007	5	rat	913	wmin
W23-2	it008	5	rat	910	wmin
W23-2	it009	5	rat	917	wmin
W23-2	it010	5	rat	889	wmin
W23-2	it001	10	rat	910	wmin
W23-2	it002	10	rat	904	wmin
W23-2	it003	10	rat	896	wmin
W23-2	it004	10	rat	900	wmin
W23-2	it005	10	rat	900	wmin
W23-2	it006	10	rat	903	wmin
W23-2	it007	10	rat	912	wmin
W23-2	it008	10	rat	895	wmin
W23-2	it009	10	rat	916	wmin
W23-2	it010	10	rat	904	wmin
W23-2	it001	20	rat	895	wmin
W23-2	it002	20	rat	904	wmin
W23-2	it003	20	rat	891	wmin
W23-2	it004	20	rat	898	wmin
W23-2	it005	20	rat	898	wmin
W23-2	it006	20	rat	896	wmin
W23-2	it007	20	rat	903	wmin
W23-2	it008	20	rat	895	wmin
W23-2	it009	20	rat	895	wmin
W23-2	it010	20	rat	894	wmin
W23-2	it001	30	rat	904	wmin
W23-2	it002	30	rat	905	wmin
W23-2	it003	30	rat	895	wmin
W23-2	it004	30	rat	906	wmin
W23-2	it005	30	rat	899	wmin
W23-2	it006	30	rat	901	wmin
W23-2	it007	30	rat	887	wmin
W23-2	it008	30	rat	892	wmin
W23-2	it009	30	rat	894	wmin
W23-2	it010	30	rat	901	wmin
W23-2	it001	40	rat	887	wmin
W23-2	it002	40	rat	896	wmin
W23-2	it003	40	rat	898	wmin
W23-2	it004	40	rat	900	wmin
W23-2	it005	40	rat	890	wmin
W23-2	it006	40	rat	900	wmin
W23-2	it007	40	rat	894	wmin
W23-2	it008	40	rat	893	wmin
W23-2	it009	40	rat	891	wmin
W23-2	it010	40	rat	897	wmin
W23-2	it001	50	rat	892	wmin
W23-2	it002	50	rat	895	wmin
W23-2	it003	50	rat	890	wmin
W23-2	it004	50	rat	898	wmin
W23-2	it005	50	rat	895	wmin
W23-2	it006	50	rat	890	wmin
W23-2	it007	50	rat	896	wmin
W23-2	it008	50	rat	892	wmin
W23-2	it009	50	rat	895	wmin
W23-2	it010	50	rat	898	wmin
W23-2	it001	60	rat	897	wmin
W23-2	it002	60	rat	895	wmin
W23-2	it003	60	rat	891	wmin
W23-2	it004	60	rat	890	wmin
W23-2	it005	60	rat	891	wmin
W23-2	it006	60	rat	894	wmin
W23-2	it007	60	rat	897	wmin
W23-2	it008	60	rat	898	wmin
W23-2	it009	60	rat	893	wmin
W23-2	it010	60	rat	890	wmin
W23-2	it001	70	rat	894	wmin
W23-2	it002	70	rat	896	wmin
W23-2	it003	70	rat	894	wmin
W23-2	it004	70	rat	890	wmin
W23-2	it005	70	rat	893	wmin
W23-2	it006	70	rat	890	wmin
W23-2	it007	70	rat	894	wmin
W23-2	it008	70	rat	891	wmin
W23-2	it009	70	rat	894	wmin
W23-2	it010	70	rat	896	wmin
W23-2	it001	80	rat	894	wmin
W23-2	it002	80	rat	895	wmin
W23-2	it003	80	rat	889	wmin
W23-2	it004	80	rat	894	wmin
W23-2	it005	80	rat	895	wmin
W23-2	it006	80	rat	892	wmin
W23-2	it007	80	rat	896	wmin
W23-2	it008	80	rat	892	wmin
W23-2	it009	80	rat	898	wmin
W23-2	it010	80	rat	895	wmin
W23-2	it001	90	rat	896	wmin
W23-2	it002	90	rat	892	wmin
W23-2	it003	90	rat	894	wmin
W23-2	it004	90	rat	896	wmin
W23-2	it005	90	rat	891	wmin
W23-2	it006	90	rat	896	wmin
W23-2	it007	90	rat	892	wmin
W23-2	it008	90	rat	892	wmin
W23-2	it009	90	rat	894	wmin
W23-2	it010	90	rat	896	wmin
W23-2	it001	1	rat	3776	nomin
W23-2	it002	1	rat	3761	nomin
W23-2	it003	1	rat	3737	nomin
W23-2	it004	1	rat	3688	nomin
W23-2	it005	1	rat	3771	nomin
W23-2	it006	1	rat	3712	nomin
W23-2	it007	1	rat	3653	nomin
W23-2	it008	1	rat	3663	nomin
W23-2	it009	1	rat	3730	nomin
W23-2	it010	1	rat	3744	nomin
W23-2	it001	5	rat	7804	nomin
W23-2	it002	5	rat	7882	nomin
W23-2	it003	5	rat	7842	nomin
W23-2	it004	5	rat	7955	nomin
W23-2	it005	5	rat	7953	nomin
W23-2	it006	5	rat	7789	nomin
W23-2	it007	5	rat	7871	nomin
W23-2	it008	5	rat	7921	nomin
W23-2	it009	5	rat	7972	nomin
W23-2	it010	5	rat	7873	nomin
W23-2	it001	10	rat	10547	nomin
W23-2	it002	10	rat	10512	nomin
W23-2	it003	10	rat	10519	nomin
W23-2	it004	10	rat	10488	nomin
W23-2	it005	10	rat	10495	nomin
W23-2	it006	10	rat	10512	nomin
W23-2	it007	10	rat	10535	nomin
W23-2	it008	10	rat	10391	nomin
W23-2	it009	10	rat	10581	nomin
W23-2	it010	10	rat	10451	nomin
W23-2	it001	20	rat	13791	nomin
W23-2	it002	20	rat	13736	nomin
W23-2	it003	20	rat	13870	nomin
W23-2	it004	20	rat	13847	nomin
W23-2	it005	20	rat	13849	nomin
W23-2	it006	20	rat	13795	nomin
W23-2	it007	20	rat	13785	nomin
W23-2	it008	20	rat	13843	nomin
W23-2	it009	20	rat	13762	nomin
W23-2	it010	20	rat	13875	nomin
W23-2	it001	30	rat	16133	nomin
W23-2	it002	30	rat	16009	nomin
W23-2	it003	30	rat	16108	nomin
W23-2	it004	30	rat	16077	nomin
W23-2	it005	30	rat	15983	nomin
W23-2	it006	30	rat	16094	nomin
W23-2	it007	30	rat	16055	nomin
W23-2	it008	30	rat	16127	nomin
W23-2	it009	30	rat	16053	nomin
W23-2	it010	30	rat	16032	nomin
W23-2	it001	40	rat	17694	nomin
W23-2	it002	40	rat	17711	nomin
W23-2	it003	40	rat	17757	nomin
W23-2	it004	40	rat	17734	nomin
W23-2	it005	40	rat	17817	nomin
W23-2	it006	40	rat	17803	nomin
W23-2	it007	40	rat	17769	nomin
W23-2	it008	40	rat	17707	nomin
W23-2	it009	40	rat	17869	nomin
W23-2	it010	40	rat	17821	nomin
W23-2	it001	50	rat	19164	nomin
W23-2	it002	50	rat	19169	nomin
W23-2	it003	50	rat	19168	nomin
W23-2	it004	50	rat	19174	nomin
W23-2	it005	50	rat	19120	nomin
W23-2	it006	50	rat	19148	nomin
W23-2	it007	50	rat	19217	nomin
W23-2	it008	50	rat	19169	nomin
W23-2	it009	50	rat	19136	nomin
W23-2	it010	50	rat	19134	nomin
W23-2	it001	60	rat	20313	nomin
W23-2	it002	60	rat	20392	nomin
W23-2	it003	60	rat	20319	nomin
W23-2	it004	60	rat	20319	nomin
W23-2	it005	60	rat	20350	nomin
W23-2	it006	60	rat	20313	nomin
W23-2	it007	60	rat	20302	nomin
W23-2	it008	60	rat	20415	nomin
W23-2	it009	60	rat	20385	nomin
W23-2	it010	60	rat	20391	nomin
W23-2	it001	70	rat	21371	nomin
W23-2	it002	70	rat	21377	nomin
W23-2	it003	70	rat	21325	nomin
W23-2	it004	70	rat	21329	nomin
W23-2	it005	70	rat	21347	nomin
W23-2	it006	70	rat	21351	nomin
W23-2	it007	70	rat	21371	nomin
W23-2	it008	70	rat	21379	nomin
W23-2	it009	70	rat	21371	nomin
W23-2	it010	70	rat	21367	nomin
W23-2	it001	80	rat	22262	nomin
W23-2	it002	80	rat	22251	nomin
W23-2	it003	80	rat	22204	nomin
W23-2	it004	80	rat	22183	nomin
W23-2	it005	80	rat	22252	nomin
W23-2	it006	80	rat	22258	nomin
W23-2	it007	80	rat	22207	nomin
W23-2	it008	80	rat	22256	nomin
W23-2	it009	80	rat	22231	nomin
W23-2	it010	80	rat	22216	nomin
W23-2	it001	90	rat	22981	nomin
W23-2	it002	90	rat	22972	nomin
W23-2	it003	90	rat	23001	nomin
W23-2	it004	90	rat	23035	nomin
W23-2	it005	90	rat	23013	nomin
W23-2	it006	90	rat	23011	nomin
W23-2	it007	90	rat	22995	nomin
W23-2	it008	90	rat	22952	nomin
W23-2	it009	90	rat	23015	nomin
W23-2	it010	90	rat	22974	nomin
W23-2	it001	1	rat_r	1570	nomin
W23-2	it002	1	rat_r	1620	nomin
W23-2	it003	1	rat_r	1557	nomin
W23-2	it004	1	rat_r	1627	nomin
W23-2	it005	1	rat_r	1597	nomin
W23-2	it006	1	rat_r	1615	nomin
W23-2	it007	1	rat_r	1552	nomin
W23-2	it008	1	rat_r	1619	nomin
W23-2	it009	1	rat_r	1615	nomin
W23-2	it010	1	rat_r	1570	nomin
W23-2	it001	5	rat_r	2619	nomin
W23-2	it002	5	rat_r	2665	nomin
W23-2	it003	5	rat_r	2622	nomin
W23-2	it004	5	rat_r	2618	nomin
W23-2	it005	5	rat_r	2602	nomin
W23-2	it006	5	rat_r	2648	nomin
W23-2	it007	5	rat_r	2640	nomin
W23-2	it008	5	rat_r	2635	nomin
W23-2	it009	5	rat_r	2625	nomin
W23-2	it010	5	rat_r	2633	nomin
W23-2	it001	10	rat_r	2920	nomin
W23-2	it002	10	rat_r	2924	nomin
W23-2	it003	10	rat_r	2913	nomin
W23-2	it004	10	rat_r	2925	nomin
W23-2	it005	10	rat_r	2932	nomin
W23-2	it006	10	rat_r	2919	nomin
W23-2	it007	10	rat_r	2922	nomin
W23-2	it008	10	rat_r	2908	nomin
W23-2	it009	10	rat_r	2926	nomin
W23-2	it010	10	rat_r	2898	nomin
W23-2	it001	20	rat_r	3041	nomin
W23-2	it002	20	rat_r	3038	nomin
W23-2	it003	20	rat_r	3040	nomin
W23-2	it004	20	rat_r	3040	nomin
W23-2	it005	20	rat_r	3040	nomin
W23-2	it006	20	rat_r	3039	nomin
W23-2	it007	20	rat_r	3037	nomin
W23-2	it008	20	rat_r	3046	nomin
W23-2	it009	20	rat_r	3032	nomin
W23-2	it010	20	rat_r	3041	nomin
W23-2	it001	30	rat_r	3057	nomin
W23-2	it002	30	rat_r	3057	nomin
W23-2	it003	30	rat_r	3059	nomin
W23-2	it004	30	rat_r	3055	nomin
W23-2	it005	30	rat_r	3058	nomin
W23-2	it006	30	rat_r	3054	nomin
W23-2	it007	30	rat_r	3057	nomin
W23-2	it008	30	rat_r	3058	nomin
W23-2	it009	30	rat_r	3059	nomin
W23-2	it010	30	rat_r	3052	nomin
W23-2	it001	40	rat_r	3058	nomin
W23-2	it002	40	rat_r	3059	nomin
W23-2	it003	40	rat_r	3059	nomin
W23-2	it004	40	rat_r	3059	nomin
W23-2	it005	40	rat_r	3058	nomin
W23-2	it006	40	rat_r	3059	nomin
W23-2	it007	40	rat_r	3059	nomin
W23-2	it008	40	rat_r	3059	nomin
W23-2	it009	40	rat_r	3059	nomin
W23-2	it010	40	rat_r	3059	nomin
W23-2	it001	50	rat_r	3059	nomin
W23-2	it002	50	rat_r	3059	nomin
W23-2	it003	50	rat_r	3059	nomin
W23-2	it004	50	rat_r	3059	nomin
W23-2	it005	50	rat_r	3059	nomin
W23-2	it006	50	rat_r	3059	nomin
W23-2	it007	50	rat_r	3058	nomin
W23-2	it008	50	rat_r	3059	nomin
W23-2	it009	50	rat_r	3059	nomin
W23-2	it010	50	rat_r	3059	nomin
W23-2	it001	60	rat_r	3059	nomin
W23-2	it002	60	rat_r	3059	nomin
W23-2	it003	60	rat_r	3059	nomin
W23-2	it004	60	rat_r	3059	nomin
W23-2	it005	60	rat_r	3059	nomin
W23-2	it006	60	rat_r	3059	nomin
W23-2	it007	60	rat_r	3059	nomin
W23-2	it008	60	rat_r	3059	nomin
W23-2	it009	60	rat_r	3059	nomin
W23-2	it010	60	rat_r	3059	nomin
W23-2	it001	70	rat_r	3059	nomin
W23-2	it002	70	rat_r	3059	nomin
W23-2	it003	70	rat_r	3059	nomin
W23-2	it004	70	rat_r	3059	nomin
W23-2	it005	70	rat_r	3059	nomin
W23-2	it006	70	rat_r	3059	nomin
W23-2	it007	70	rat_r	3059	nomin
W23-2	it008	70	rat_r	3059	nomin
W23-2	it009	70	rat_r	3059	nomin
W23-2	it010	70	rat_r	3059	nomin
W23-2	it001	80	rat_r	3059	nomin
W23-2	it002	80	rat_r	3059	nomin
W23-2	it003	80	rat_r	3059	nomin
W23-2	it004	80	rat_r	3059	nomin
W23-2	it005	80	rat_r	3059	nomin
W23-2	it006	80	rat_r	3059	nomin
W23-2	it007	80	rat_r	3059	nomin
W23-2	it008	80	rat_r	3059	nomin
W23-2	it009	80	rat_r	3059	nomin
W23-2	it010	80	rat_r	3059	nomin
W23-2	it001	90	rat_r	3059	nomin
W23-2	it002	90	rat_r	3059	nomin
W23-2	it003	90	rat_r	3059	nomin
W23-2	it004	90	rat_r	3059	nomin
W23-2	it005	90	rat_r	3059	nomin
W23-2	it006	90	rat_r	3059	nomin
W23-2	it007	90	rat_r	3059	nomin
W23-2	it008	90	rat_r	3059	nomin
W23-2	it009	90	rat_r	3059	nomin
W23-2	it010	90	rat_r	3059	nomin
W23-2	it001	1	rat_r	474	wmin
W23-2	it002	1	rat_r	477	wmin
W23-2	it003	1	rat_r	465	wmin
W23-2	it004	1	rat_r	462	wmin
W23-2	it005	1	rat_r	473	wmin
W23-2	it006	1	rat_r	467	wmin
W23-2	it007	1	rat_r	471	wmin
W23-2	it008	1	rat_r	474	wmin
W23-2	it009	1	rat_r	466	wmin
W23-2	it010	1	rat_r	465	wmin
W23-2	it001	5	rat_r	477	wmin
W23-2	it002	5	rat_r	498	wmin
W23-2	it003	5	rat_r	493	wmin
W23-2	it004	5	rat_r	486	wmin
W23-2	it005	5	rat_r	473	wmin
W23-2	it006	5	rat_r	491	wmin
W23-2	it007	5	rat_r	473	wmin
W23-2	it008	5	rat_r	499	wmin
W23-2	it009	5	rat_r	486	wmin
W23-2	it010	5	rat_r	478	wmin
W23-2	it001	10	rat_r	489	wmin
W23-2	it002	10	rat_r	489	wmin
W23-2	it003	10	rat_r	480	wmin
W23-2	it004	10	rat_r	489	wmin
W23-2	it005	10	rat_r	490	wmin
W23-2	it006	10	rat_r	495	wmin
W23-2	it007	10	rat_r	484	wmin
W23-2	it008	10	rat_r	499	wmin
W23-2	it009	10	rat_r	484	wmin
W23-2	it010	10	rat_r	497	wmin
W23-2	it001	20	rat_r	489	wmin
W23-2	it002	20	rat_r	480	wmin
W23-2	it003	20	rat_r	484	wmin
W23-2	it004	20	rat_r	478	wmin
W23-2	it005	20	rat_r	484	wmin
W23-2	it006	20	rat_r	479	wmin
W23-2	it007	20	rat_r	481	wmin
W23-2	it008	20	rat_r	485	wmin
W23-2	it009	20	rat_r	477	wmin
W23-2	it010	20	rat_r	488	wmin
W23-2	it001	30	rat_r	478	wmin
W23-2	it002	30	rat_r	479	wmin
W23-2	it003	30	rat_r	487	wmin
W23-2	it004	30	rat_r	482	wmin
W23-2	it005	30	rat_r	486	wmin
W23-2	it006	30	rat_r	484	wmin
W23-2	it007	30	rat_r	479	wmin
W23-2	it008	30	rat_r	492	wmin
W23-2	it009	30	rat_r	488	wmin
W23-2	it010	30	rat_r	482	wmin
W23-2	it001	40	rat_r	485	wmin
W23-2	it002	40	rat_r	486	wmin
W23-2	it003	40	rat_r	485	wmin
W23-2	it004	40	rat_r	483	wmin
W23-2	it005	40	rat_r	483	wmin
W23-2	it006	40	rat_r	486	wmin
W23-2	it007	40	rat_r	487	wmin
W23-2	it008	40	rat_r	486	wmin
W23-2	it009	40	rat_r	483	wmin
W23-2	it010	40	rat_r	479	wmin
W23-2	it001	50	rat_r	482	wmin
W23-2	it002	50	rat_r	484	wmin
W23-2	it003	50	rat_r	483	wmin
W23-2	it004	50	rat_r	481	wmin
W23-2	it005	50	rat_r	486	wmin
W23-2	it006	50	rat_r	486	wmin
W23-2	it007	50	rat_r	487	wmin
W23-2	it008	50	rat_r	484	wmin
W23-2	it009	50	rat_r	489	wmin
W23-2	it010	50	rat_r	485	wmin
W23-2	it001	60	rat_r	480	wmin
W23-2	it002	60	rat_r	483	wmin
W23-2	it003	60	rat_r	484	wmin
W23-2	it004	60	rat_r	483	wmin
W23-2	it005	60	rat_r	485	wmin
W23-2	it006	60	rat_r	484	wmin
W23-2	it007	60	rat_r	485	wmin
W23-2	it008	60	rat_r	487	wmin
W23-2	it009	60	rat_r	479	wmin
W23-2	it010	60	rat_r	485	wmin
W23-2	it001	70	rat_r	483	wmin
W23-2	it002	70	rat_r	484	wmin
W23-2	it003	70	rat_r	488	wmin
W23-2	it004	70	rat_r	483	wmin
W23-2	it005	70	rat_r	484	wmin
W23-2	it006	70	rat_r	485	wmin
W23-2	it007	70	rat_r	482	wmin
W23-2	it008	70	rat_r	491	wmin
W23-2	it009	70	rat_r	485	wmin
W23-2	it010	70	rat_r	480	wmin
W23-2	it001	80	rat_r	482	wmin
W23-2	it002	80	rat_r	484	wmin
W23-2	it003	80	rat_r	486	wmin
W23-2	it004	80	rat_r	481	wmin
W23-2	it005	80	rat_r	483	wmin
W23-2	it006	80	rat_r	485	wmin
W23-2	it007	80	rat_r	483	wmin
W23-2	it008	80	rat_r	483	wmin
W23-2	it009	80	rat_r	480	wmin
W23-2	it010	80	rat_r	483	wmin
W23-2	it001	90	rat_r	484	wmin
W23-2	it002	90	rat_r	484	wmin
W23-2	it003	90	rat_r	485	wmin
W23-2	it004	90	rat_r	483	wmin
W23-2	it005	90	rat_r	483	wmin
W23-2	it006	90	rat_r	480	wmin
W23-2	it007	90	rat_r	486	wmin
W23-2	it008	90	rat_r	488	wmin
W23-2	it009	90	rat_r	482	wmin
W23-2	it010	90	rat_r	483	wmin

## Sheet: SFig1
read	contig	bin	freq	freq2_round
r1239	c1239	Taxon2	11382309	24
r1239	cuncl	Unclassified	2199536	22
runcl	c1239	Taxon2	1865413	22
r1239	c1239	Unclassified	417828	20
runcl	cuncl	Unclassified	278584	19
r201174	c201174	Taxon5	198176	19
runcl	c1239	Unclassified	65645	17
runcl	c201174	Taxon5	44290	16
r976	c1783270	Taxon4	41612	16
r1239	c201174	Taxon5	18927	15
r1239	c1783272	Unclassified	16465	15
r976	cuncl	Unclassified	14671	15
r74201	cuncl	Unclassified	6602	14
r1224	c1224	Taxon1	6226	14
runcl	c1783272	Unclassified	5741	13
r1224	c1224	Unclassified	4431	13
runcl	c1783270	Taxon4	3758	13
r976	c1783270	Unclassified	3079	13
r201174	c1783272	Unclassified	2956	13
r1224	cuncl	Unclassified	2811	12
r201174	c1239	Taxon2	1784	12
r201174	cuncl	Unclassified	1650	12
r1239	cuncl	Taxon2	1029	11
r201174	c201174	Unclassified	993	11
r6656	c1239	Taxon2	884	11
r6231	cuncl	Unclassified	771	11
r1224	c1239	Taxon2	726	11
runcl	c1224	Taxon1	702	10
r35493	cuncl	Unclassified	658	10
runcl	c1224	Unclassified	395	10
runcl	c201174	Unclassified	386	10
runcl	c1783270	Unclassified	341	9
r976	c1239	Taxon2	262	9
r1913637	cuncl	Unclassified	244	9
runcl	cuncl	Taxon2	213	9
r6656	cuncl	Unclassified	210	9
r1239	c201174	Unclassified	189	9
r204428	c1239	Taxon2	188	9
r204428	cuncl	Unclassified	175	8
r203691	cuncl	Unclassified	125	8
r1224	c1239	Unclassified	120	8
r203691	c1239	Taxon2	101	8
r201174	c1239	Unclassified	83	7
r200795	cuncl	Unclassified	81	7
r32066	cuncl	Unclassified	70	7
r32066	c1239	Taxon2	62	7
r976	c201174	Taxon5	54	7
r1224	c201174	Taxon5	49	7
r976	c1239	Unclassified	38	6
r976	c1783272	Unclassified	33	6
r28890	c1239	Taxon2	28	6
r544448	cuncl	Unclassified	25	6
r200795	c1239	Taxon2	25	6
r1117	c1239	Taxon2	23	6
r32066	c1239	Unclassified	23	6
r544448	c1239	Taxon2	21	5
r1117	cuncl	Unclassified	21	5
r35493	c1239	Taxon2	17	5
r200918	cuncl	Unclassified	17	5
r4890	cuncl	Unclassified	17	5
r6231	c1239	Taxon2	16	5
r508458	c1239	Taxon2	16	5
r1224	c1783270	Taxon4	15	5
r65842	c1239	Taxon2	14	5
r1798710	c1239	Taxon2	12	5
r1752708	c1239	Taxon2	12	5
r57723	c1239	Taxon2	12	5
r203682	c1239	Taxon2	12	5
r6656	c1239	Unclassified	11	4
r28890	c201174	Taxon5	11	4
r6231	c1239	Unclassified	11	4
r1752708	cuncl	Unclassified	10	4
r200795	c1239	Unclassified	9	4
r200918	c1239	Taxon2	9	4
r203691	c1239	Unclassified	9	4
r67812	c201174	Taxon5	9	4
r1134404	c1239	Taxon2	8	4
r74201	c1239	Taxon2	8	4
r456828	c1239	Taxon2	7	4
r7711	cuncl	Unclassified	6	4
r35493	c1239	Unclassified	6	4
r544448	c1239	Unclassified	6	4
r1817898	cuncl	Unclassified	6	4
r1379697	c1239	Taxon2	6	4
r203682	cuncl	Unclassified	6	4
r456828	cuncl	Unclassified	6	4
r204428	c1239	Unclassified	6	4
r40117	c1239	Taxon2	5	3
r67812	c1239	Taxon2	5	3
r1913637	c1239	Unclassified	5	3
r57723	cuncl	Unclassified	5	3
r4761	c1239	Taxon2	5	3
r28890	cuncl	Unclassified	5	3
r508458	cuncl	Unclassified	4	3
r1239	c48479	Unclassified	4	3
r1618330	c1239	Taxon2	4	3
r1224	c201174	Unclassified	4	3
r1936987	c1239	Taxon2	4	3
r40117	c201174	Taxon5	4	3
r1239	c1783270	Taxon4	4	3
r1913637	c1239	Taxon2	4	3
r256845	c1239	Taxon2	4	3
r5794	c1239	Unclassified	3	3
r57723	c1239	Unclassified	3	3
r40117	cuncl	Unclassified	3	3
r976	c201174	Unclassified	3	3
r1936987	c1783270	Taxon4	3	3
r1239	c1224	Unclassified	3	3
r74201	c1783257	Unclassified	3	3
r1798710	cuncl	Unclassified	3	3
r74201	c1783257	Taxon3	3	3
r201174	c1783270	Taxon4	3	3
r5204	c1239	Taxon2	3	3
r1117	c1239	Unclassified	3	3
r2498705	c1239	Unclassified	3	3
r4890	c1239	Taxon2	3	3
r1752722	c1239	Taxon2	2	2
r67819	c1239	Taxon2	2	2
r1090	c1239	Taxon2	2	2
r74015	c1239	Unclassified	2	2
r6231	c201174	Unclassified	2	2
r6656	c1224	Unclassified	2	2
r3041	c1783270	Taxon4	2	2
r265317	c1239	Taxon2	2	2
r74015	c1239	Taxon2	2	2
r1817900	c1239	Taxon2	2	2
r221216	c1239	Taxon2	2	2
r2093358	c1239	Taxon2	2	2
r204428	c201174	Unclassified	2	2
r201174	c1224	Unclassified	2	2
r544448	c201174	Unclassified	2	2
r200918	c1239	Unclassified	2	2
r3041	c1239	Taxon2	2	2
r95818	cuncl	Unclassified	2	2
r1752724	c1239	Taxon2	2	2
r200783	cuncl	Unclassified	2	2
r1930617	c1239	Taxon2	2	2
r1117	c1783270	Taxon4	2	2
r1752716	c1239	Taxon2	2	2
r51967	c1783270	Taxon4	2	2
r1293497	cuncl	Unclassified	1	1
r200783	cuncl	Taxon2	1	1
r651137	cuncl	Unclassified	1	1
r1619053	c1239	Taxon2	1	1
r256845	c1239	Unclassified	1	1
r1297	cuncl	Unclassified	1	1
r1752728	cuncl	Unclassified	1	1
r1752740	c1239	Taxon2	1	1
r1703755	c1239	Taxon2	1	1
r640293	c1239	Taxon2	1	1

## Sheet: SFig2a
environment	matchLength	counts
marine	0	0.0393425
marine	23	0.0114908
marine	24	0.00550711
marine	25	0.00353353
marine	26	0.00312069
marine	27	0.00202848
marine	28	0.00185742
marine	29	0.0021041
marine	30	0.00142109
marine	31	0.00140292
marine	32	0.00165403
marine	33	0.00113108
marine	34	0.00109801
marine	35	0.00133888
marine	36	0.000929441
marine	37	0.000879836
marine	38	0.00112766
marine	39	0.000751806
marine	40	0.000720753
marine	41	0.000919085
marine	42	0.000654396
marine	43	0.000612587
marine	44	0.000751481
marine	45	0.000531139
marine	46	0.000580451
marine	47	0.00072892
marine	48	0.000587916
marine	49	0.000629467
marine	50	0.000748205
marine	51	0.000636833
marine	52	0.000676435
marine	53	0.000766121
marine	54	0.000662313
marine	55	0.000683759
marine	56	0.000753769
marine	57	0.00065578
marine	58	0.000661235
marine	59	0.000712633
marine	60	0.000630865
marine	61	0.000656679
marine	62	0.00069765
marine	63	0.00063479
marine	64	0.000656618
marine	65	0.000697382
marine	66	0.000655286
marine	67	0.000694016
marine	68	0.000719402
marine	69	0.000699265
marine	70	0.000747297
marine	71	0.000796661
marine	72	0.000774368
marine	73	0.000813371
marine	74	0.00082537
marine	75	0.000789925
marine	76	0.000787397
marine	77	0.000778246
marine	78	0.000742467
marine	79	0.000757248
marine	80	0.000766544
marine	81	0.000762157
marine	82	0.000790075
marine	83	0.00081041
marine	84	0.000805849
marine	85	0.000836643
marine	86	0.00086636
marine	87	0.000891788
marine	88	0.000954158
marine	89	0.00101803
marine	90	0.00107427
marine	91	0.00115303
marine	92	0.00120117
marine	93	0.00120994
marine	94	0.00119663
marine	95	0.00113678
marine	96	0.00108217
marine	97	0.00107839
marine	98	0.00109706
marine	99	0.00111536
marine	100	0.0011467
marine	101	0.00117877
marine	102	0.00119667
marine	103	0.00123672
marine	104	0.00127043
marine	105	0.00132833
marine	106	0.00139792
marine	107	0.00149159
marine	108	0.00162418
marine	109	0.00179523
marine	110	0.00197184
marine	111	0.00210687
marine	112	0.00210919
marine	113	0.00195784
marine	114	0.00179239
marine	115	0.00172641
marine	116	0.00173585
marine	117	0.00179162
marine	118	0.0018458
marine	119	0.00188683
marine	120	0.00193099
marine	121	0.00196979
marine	122	0.0020261
marine	123	0.00206313
marine	124	0.00213194
marine	125	0.00221274
marine	126	0.0023704
marine	127	0.00255038
marine	128	0.0027903
marine	129	0.00319879
marine	130	0.00345571
marine	131	0.00321674
marine	132	0.00276523
marine	133	0.00258806
marine	134	0.00265288
marine	135	0.00276665
marine	136	0.00285693
marine	137	0.0029504
marine	138	0.00301006
marine	139	0.00308036
marine	140	0.00314185
marine	141	0.00321463
marine	142	0.00329463
marine	143	0.00337486
marine	144	0.00344204
marine	145	0.00351624
marine	146	0.00350681
marine	147	0.00355333
marine	148	0.00540705
marine	149	0.00610165
marine	150	0.00420646
marine	151	0.00336568
marine	152	0.00353103
marine	153	0.00372442
marine	154	0.00391799
marine	155	0.00404045
marine	156	0.00416115
marine	157	0.00425954
marine	158	0.00438065
marine	159	0.00451447
marine	160	0.00464067
marine	161	0.00475446
marine	162	0.00488997
marine	163	0.00500899
marine	164	0.00511046
marine	165	0.00519681
marine	166	0.00529236
marine	167	0.00536004
marine	168	0.00544152
marine	169	0.00550306
marine	170	0.00559168
marine	171	0.00579976
marine	172	0.00610406
marine	173	0.00622401
marine	174	0.00629422
marine	175	0.00639079
marine	176	0.00650622
marine	177	0.0066133
marine	178	0.00675705
marine	179	0.0068904
marine	180	0.00702347
marine	181	0.00717778
marine	182	0.00726137
marine	183	0.00736153
marine	184	0.00739901
marine	185	0.00742807
marine	186	0.00741359
marine	187	0.0074073
marine	188	0.00740753
marine	189	0.00740127
marine	190	0.0074238
marine	191	0.0074657
marine	192	0.00751987
marine	193	0.00759877
marine	194	0.00769882
marine	195	0.00781238
marine	196	0.00795194
marine	197	0.00810591
marine	198	0.00827345
marine	199	0.00841882
marine	200	0.00858412
marine	201	0.00868346
marine	202	0.00872863
marine	203	0.00871807
marine	204	0.00865302
marine	205	0.008528
marine	206	0.00840326
marine	207	0.00826071
marine	208	0.00814821
marine	209	0.00807844
marine	210	0.00804013
marine	211	0.00803782
marine	212	0.00804564
marine	213	0.00807119
marine	214	0.00812033
marine	215	0.00819876
marine	216	0.00830551
marine	217	0.00839401
marine	218	0.00851371
marine	219	0.0086102
marine	220	0.00865922
marine	221	0.00864558
marine	222	0.00851462
marine	223	0.00827219
marine	224	0.00797224
marine	225	0.00761207
marine	226	0.00730933
marine	227	0.007061
marine	228	0.00690128
marine	229	0.00678654
marine	230	0.00671273
marine	231	0.00662876
marine	232	0.00655736
marine	233	0.00651798
marine	234	0.00650079
marine	235	0.00648967
marine	236	0.00654018
marine	237	0.00659745
marine	238	0.00664614
marine	239	0.00667326
marine	240	0.00660899
marine	241	0.00642542
marine	242	0.00609499
marine	243	0.00562556
marine	244	0.00515559
marine	245	0.00476909
marine	246	0.00449234
marine	247	0.00432317
marine	248	0.00420399
marine	249	0.00408753
marine	250	0.0039719
marine	251	0.00387483
marine	252	0.00379336
marine	253	0.00371025
marine	254	0.00364307
marine	255	0.00360769
marine	256	0.00362742
marine	257	0.00365581
marine	258	0.0036786
marine	259	0.00366087
marine	260	0.00350492
marine	261	0.00317297
marine	262	0.00272401
marine	263	0.00230072
marine	264	0.00203168
marine	265	0.00187831
marine	266	0.001785
marine	267	0.00169859
marine	268	0.00162459
marine	269	0.00154152
marine	270	0.00146105
marine	271	0.00139941
marine	272	0.00132586
marine	273	0.0012665
marine	274	0.00123312
marine	275	0.00121116
marine	276	0.00121132
marine	277	0.00126802
marine	278	0.0013061
marine	279	0.0012358
marine	280	0.000998839
marine	281	0.000707653
marine	282	0.00051874
marine	283	0.000440229
marine	284	0.000401296
marine	285	0.00037077
marine	286	0.000339985
marine	287	0.000308447
marine	288	0.000280025
marine	289	0.000257374
marine	290	0.000231696
marine	291	0.000210895
marine	292	0.000193484
marine	293	0.000176811
marine	294	0.00015971
marine	295	0.00015584
marine	296	0.000189412
marine	297	0.000258725
marine	298	0.000225605
marine	299	9.86294e-05
marine	300	1.54066e-05
plant	0	0.140076
plant	23	0.0570011
plant	24	0.0324218
plant	25	0.0228682
plant	26	0.0194924
plant	27	0.0150391
plant	28	0.0139472
plant	29	0.0149159
plant	30	0.0119957
plant	31	0.011529
plant	32	0.0136787
plant	33	0.0105598
plant	34	0.0101463
plant	35	0.0128994
plant	36	0.00947631
plant	37	0.00919843
plant	38	0.0120317
plant	39	0.0084364
plant	40	0.00817774
plant	41	0.0108721
plant	42	0.00737122
plant	43	0.0070927
plant	44	0.00966485
plant	45	0.00640766
plant	46	0.00640333
plant	47	0.00875575
plant	48	0.00617395
plant	49	0.00613291
plant	50	0.00808287
plant	51	0.00573289
plant	52	0.00578769
plant	53	0.00726928
plant	54	0.00537106
plant	55	0.00536762
plant	56	0.00658799
plant	57	0.00491648
plant	58	0.00501318
plant	59	0.00595323
plant	60	0.00462232
plant	61	0.00470837
plant	62	0.00545593
plant	63	0.00441428
plant	64	0.00456127
plant	65	0.0050825
plant	66	0.00422986
plant	67	0.00440412
plant	68	0.00479924
plant	69	0.0041285
plant	70	0.00428401
plant	71	0.0046037
plant	72	0.00400786
plant	73	0.00409321
plant	74	0.00427766
plant	75	0.00373083
plant	76	0.0037715
plant	77	0.00384514
plant	78	0.00343628
plant	79	0.00350837
plant	80	0.00358369
plant	81	0.0032653
plant	82	0.00334995
plant	83	0.00339325
plant	84	0.00316266
plant	85	0.0032414
plant	86	0.00329483
plant	87	0.00310895
plant	88	0.00322105
plant	89	0.00325352
plant	90	0.00313798
plant	91	0.00320256
plant	92	0.00318605
plant	93	0.00301002
plant	94	0.0029746
plant	95	0.00288665
plant	96	0.00272729
plant	97	0.00273598
plant	98	0.0027024
plant	99	0.00260954
plant	100	0.00262591
plant	101	0.00259382
plant	102	0.00251608
plant	103	0.00253634
plant	104	0.00250526
plant	105	0.00246006
plant	106	0.00250144
plant	107	0.00251094
plant	108	0.00251995
plant	109	0.00257698
plant	110	0.00259426
plant	111	0.00254118
plant	112	0.00249663
plant	113	0.00238676
plant	114	0.00227981
plant	115	0.00223935
plant	116	0.00219441
plant	117	0.00216171
plant	118	0.00215886
plant	119	0.00211802
plant	120	0.00210194
plant	121	0.00208609
plant	122	0.00205796
plant	123	0.00203361
plant	124	0.00202556
plant	125	0.00202182
plant	126	0.00204465
plant	127	0.00208831
plant	128	0.0021345
plant	129	0.00219858
plant	130	0.00220596
plant	131	0.00209551
plant	132	0.00195508
plant	133	0.00187612
plant	134	0.00185836
plant	135	0.00186227
plant	136	0.00184723
plant	137	0.0018305
plant	138	0.00181353
plant	139	0.00180833
plant	140	0.00179495
plant	141	0.00178108
plant	142	0.00177141
plant	143	0.00176261
plant	144	0.00175733
plant	145	0.0017341
plant	146	0.00170354
plant	147	0.00174746
plant	148	0.00220127
plant	149	0.00233539
plant	150	0.00183545
plant	151	0.00151611
plant	152	0.0015291
plant	153	0.00155963
plant	154	0.00158452
plant	155	0.00159103
plant	156	0.00160244
plant	157	0.00160128
plant	158	0.00161302
plant	159	0.00162264
plant	160	0.00162749
plant	161	0.00164062
plant	162	0.00164348
plant	163	0.0016561
plant	164	0.00165667
plant	165	0.00165112
plant	166	0.00165894
plant	167	0.00166344
plant	168	0.00167668
plant	169	0.00167562
plant	170	0.00167951
plant	171	0.00171077
plant	172	0.00175291
plant	173	0.0017694
plant	174	0.00177393
plant	175	0.00177206
plant	176	0.00177971
plant	177	0.00179017
plant	178	0.00179458
plant	179	0.00179955
plant	180	0.00180812
plant	181	0.00181143
plant	182	0.00180749
plant	183	0.00181332
plant	184	0.0018115
plant	185	0.0018083
plant	186	0.00180495
plant	187	0.00179448
plant	188	0.00179462
plant	189	0.00179536
plant	190	0.00179
plant	191	0.00179711
plant	192	0.00180275
plant	193	0.00181139
plant	194	0.00181687
plant	195	0.00183107
plant	196	0.00184574
plant	197	0.00185839
plant	198	0.00187262
plant	199	0.00188198
plant	200	0.00188724
plant	201	0.00188752
plant	202	0.00187967
plant	203	0.00186295
plant	204	0.001862
plant	205	0.00183726
plant	206	0.00181977
plant	207	0.00180792
plant	208	0.00179971
plant	209	0.00179012
plant	210	0.00177951
plant	211	0.00177879
plant	212	0.00178116
plant	213	0.00179115
plant	214	0.00178223
plant	215	0.00178928
plant	216	0.00179962
plant	217	0.00179979
plant	218	0.00179301
plant	219	0.00179867
plant	220	0.00178315
plant	221	0.0017614
plant	222	0.00173152
plant	223	0.00169007
plant	224	0.00164491
plant	225	0.0016072
plant	226	0.0015731
plant	227	0.00153705
plant	228	0.00151104
plant	229	0.00148614
plant	230	0.00147333
plant	231	0.00145498
plant	232	0.00143977
plant	233	0.0014282
plant	234	0.00141473
plant	235	0.00140981
plant	236	0.00139926
plant	237	0.00139339
plant	238	0.00138556
plant	239	0.00136515
plant	240	0.00133586
plant	241	0.00128463
plant	242	0.00123015
plant	243	0.0011601
plant	244	0.00110115
plant	245	0.00106088
plant	246	0.00101112
plant	247	0.000986185
plant	248	0.000954718
plant	249	0.00093151
plant	250	0.000903672
plant	251	0.000883486
plant	252	0.000860732
plant	253	0.000832929
plant	254	0.0008117
plant	255	0.000804037
plant	256	0.000794088
plant	257	0.000784545
plant	258	0.000768247
plant	259	0.000740532
plant	260	0.000697574
plant	261	0.000640426
plant	262	0.000578052
plant	263	0.000524026
plant	264	0.000479777
plant	265	0.000456363
plant	266	0.000433532
plant	267	0.0004101
plant	268	0.000391975
plant	269	0.000369975
plant	270	0.000352474
plant	271	0.000330521
plant	272	0.00031411
plant	273	0.000295844
plant	274	0.000284446
plant	275	0.000278409
plant	276	0.000271705
plant	277	0.000269285
plant	278	0.000264767
plant	279	0.00024074
plant	280	0.000201121
plant	281	0.000161208
plant	282	0.000131043
plant	283	0.000117395
plant	284	0.000107299
plant	285	9.6508e-05
plant	286	8.91685e-05
plant	287	8.05509e-05
plant	288	7.1468e-05
plant	289	6.68381e-05
plant	290	5.95282e-05
plant	291	5.33727e-05
plant	292	4.83718e-05
plant	293	4.2664e-05
plant	294	3.76572e-05
plant	295	3.56014e-05
plant	296	4.18747e-05
plant	297	5.26659e-05
plant	298	4.46903e-05
plant	299	1.81011e-05
plant	300	2.76259e-06
mousegut	0	0.338413
mousegut	23	0.0677408
mousegut	24	0.0286341
mousegut	25	0.0156975
mousegut	26	0.0119958
mousegut	27	0.00698235
mousegut	28	0.00572307
mousegut	29	0.00593705
mousegut	30	0.00366141
mousegut	31	0.00312463
mousegut	32	0.00365791
mousegut	33	0.00223654
mousegut	34	0.00191973
mousegut	35	0.00236525
mousegut	36	0.00145385
mousegut	37	0.00127688
mousegut	38	0.00157251
mousegut	39	0.00100956
mousegut	40	0.000893518
mousegut	41	0.0010994
mousegut	42	0.000722054
mousegut	43	0.000655809
mousegut	44	0.000831189
mousegut	45	0.000544955
mousegut	46	0.000594813
mousegut	47	0.00073892
mousegut	48	0.000608758
mousegut	49	0.000628426
mousegut	50	0.00072232
mousegut	51	0.000626277
mousegut	52	0.00065466
mousegut	53	0.000710182
mousegut	54	0.000619275
mousegut	55	0.000630326
mousegut	56	0.000641483
mousegut	57	0.000573724
mousegut	58	0.000588846
mousegut	59	0.000607954
mousegut	60	0.000545164
mousegut	61	0.000561906
mousegut	62	0.000566142
mousegut	63	0.000533767
mousegut	64	0.000554336
mousegut	65	0.000554292
mousegut	66	0.000534602
mousegut	67	0.000568091
mousegut	68	0.000559846
mousegut	69	0.000553564
mousegut	70	0.000588051
mousegut	71	0.000606769
mousegut	72	0.00060399
mousegut	73	0.000625859
mousegut	74	0.000631254
mousegut	75	0.000606658
mousegut	76	0.000599594
mousegut	77	0.00059321
mousegut	78	0.000567043
mousegut	79	0.000577583
mousegut	80	0.000582599
mousegut	81	0.000576801
mousegut	82	0.000594973
mousegut	83	0.000602596
mousegut	84	0.000603177
mousegut	85	0.000636377
mousegut	86	0.000653687
mousegut	87	0.000672929
mousegut	88	0.000715412
mousegut	89	0.000759809
mousegut	90	0.000805151
mousegut	91	0.000862525
mousegut	92	0.00089235
mousegut	93	0.000907259
mousegut	94	0.000885353
mousegut	95	0.000846391
mousegut	96	0.000816543
mousegut	97	0.000818625
mousegut	98	0.000834475
mousegut	99	0.000847416
mousegut	100	0.000874188
mousegut	101	0.000897966
mousegut	102	0.00092266
mousegut	103	0.000945902
mousegut	104	0.000974826
mousegut	105	0.00100845
mousegut	106	0.00105838
mousegut	107	0.00111667
mousegut	108	0.00120784
mousegut	109	0.00132195
mousegut	110	0.00144081
mousegut	111	0.00152033
mousegut	112	0.00152287
mousegut	113	0.00140967
mousegut	114	0.0013044
mousegut	115	0.00124952
mousegut	116	0.00125946
mousegut	117	0.00129497
mousegut	118	0.00132496
mousegut	119	0.00136289
mousegut	120	0.00138816
mousegut	121	0.00140752
mousegut	122	0.00145512
mousegut	123	0.00149373
mousegut	124	0.00152298
mousegut	125	0.00156594
mousegut	126	0.00168929
mousegut	127	0.00179056
mousegut	128	0.00192134
mousegut	129	0.00216573
mousegut	130	0.00231669
mousegut	131	0.00212637
mousegut	132	0.00181484
mousegut	133	0.00166649
mousegut	134	0.00169875
mousegut	135	0.00176731
mousegut	136	0.0018301
mousegut	137	0.00188009
mousegut	138	0.00191493
mousegut	139	0.0019577
mousegut	140	0.0019973
mousegut	141	0.0020333
mousegut	142	0.00207309
mousegut	143	0.00210894
mousegut	144	0.00215605
mousegut	145	0.00219837
mousegut	146	0.00218304
mousegut	147	0.00217248
mousegut	148	0.00332261
mousegut	149	0.00378785
mousegut	150	0.00256713
mousegut	151	0.00191126
mousegut	152	0.00200721
mousegut	153	0.00211043
mousegut	154	0.00220406
mousegut	155	0.00226929
mousegut	156	0.00230785
mousegut	157	0.00235819
mousegut	158	0.00240884
mousegut	159	0.00245659
mousegut	160	0.00250253
mousegut	161	0.00256506
mousegut	162	0.00261176
mousegut	163	0.00265806
mousegut	164	0.00270871
mousegut	165	0.00274567
mousegut	166	0.00277929
mousegut	167	0.00280368
mousegut	168	0.00283293
mousegut	169	0.0028789
mousegut	170	0.00290351
mousegut	171	0.00302099
mousegut	172	0.0031921
mousegut	173	0.00325165
mousegut	174	0.00326368
mousegut	175	0.00329371
mousegut	176	0.00332718
mousegut	177	0.00337101
mousegut	178	0.00341024
mousegut	179	0.00344026
mousegut	180	0.00350076
mousegut	181	0.00353756
mousegut	182	0.00358196
mousegut	183	0.00360262
mousegut	184	0.00361826
mousegut	185	0.00362661
mousegut	186	0.00362667
mousegut	187	0.00361626
mousegut	188	0.00362723
mousegut	189	0.00362262
mousegut	190	0.0036456
mousegut	191	0.00365815
mousegut	192	0.00368546
mousegut	193	0.00371815
mousegut	194	0.00376164
mousegut	195	0.00379574
mousegut	196	0.00384765
mousegut	197	0.00390185
mousegut	198	0.00397058
mousegut	199	0.00401445
mousegut	200	0.0040545
mousegut	201	0.00409592
mousegut	202	0.00410757
mousegut	203	0.00409882
mousegut	204	0.00408353
mousegut	205	0.00405072
mousegut	206	0.00401015
mousegut	207	0.00397373
mousegut	208	0.00393589
mousegut	209	0.00393193
mousegut	210	0.00392203
mousegut	211	0.0039203
mousegut	212	0.00393002
mousegut	213	0.0039452
mousegut	214	0.00393512
mousegut	215	0.00396256
mousegut	216	0.00398897
mousegut	217	0.00400393
mousegut	218	0.00403765
mousegut	219	0.00404191
mousegut	220	0.00405659
mousegut	221	0.00402454
mousegut	222	0.00397851
mousegut	223	0.00390394
mousegut	224	0.00379949
mousegut	225	0.00369044
mousegut	226	0.0035767
mousegut	227	0.00350874
mousegut	228	0.00344076
mousegut	229	0.00341114
mousegut	230	0.00336503
mousegut	231	0.00332407
mousegut	232	0.00328556
mousegut	233	0.00325841
mousegut	234	0.00323253
mousegut	235	0.00321354
mousegut	236	0.00319575
mousegut	237	0.00318134
mousegut	238	0.00317648
mousegut	239	0.00315567
mousegut	240	0.00311167
mousegut	241	0.00301988
mousegut	242	0.00289842
mousegut	243	0.00274647
mousegut	244	0.00258616
mousegut	245	0.0024617
mousegut	246	0.00235395
mousegut	247	0.00228841
mousegut	248	0.0022255
mousegut	249	0.00215639
mousegut	250	0.00210348
mousegut	251	0.00204348
mousegut	252	0.00198782
mousegut	253	0.00193989
mousegut	254	0.00189246
mousegut	255	0.00185384
mousegut	256	0.00182323
mousegut	257	0.00179964
mousegut	258	0.00176869
mousegut	259	0.00172869
mousegut	260	0.00165133
mousegut	261	0.00154033
mousegut	262	0.0013927
mousegut	263	0.00124628
mousegut	264	0.00115069
mousegut	265	0.00107515
mousegut	266	0.00102187
mousegut	267	0.000963891
mousegut	268	0.000918868
mousegut	269	0.000881584
mousegut	270	0.000828805
mousegut	271	0.000785163
mousegut	272	0.000740225
mousegut	273	0.000705902
mousegut	274	0.000666274
mousegut	275	0.000639254
mousegut	276	0.000616807
mousegut	277	0.000602129
mousegut	278	0.000601685
mousegut	279	0.000568863
mousegut	280	0.000487466
mousegut	281	0.000392679
mousegut	282	0.000322302
mousegut	283	0.000284116
mousegut	284	0.000258504
mousegut	285	0.000235449
mousegut	286	0.000215777
mousegut	287	0.000190524
mousegut	288	0.000173031
mousegut	289	0.000157692
mousegut	290	0.000139561
mousegut	291	0.000126797
mousegut	292	0.000113034
mousegut	293	9.82586e-05
mousegut	294	8.874e-05
mousegut	295	8.02602e-05
mousegut	296	8.83582e-05
mousegut	297	0.000111089
mousegut	298	9.82453e-05
mousegut	299	4.54089e-05
mousegut	300	7.66286e-06
groundwater	0	0.633062
groundwater	23	0.148358
groundwater	24	0.0652591
groundwater	25	0.0345225
groundwater	26	0.0231499
groundwater	27	0.0140384
groundwater	28	0.0104354
groundwater	29	0.00976685
groundwater	30	0.00652424
groundwater	31	0.00519457
groundwater	32	0.0054353
groundwater	33	0.00362342
groundwater	34	0.00290257
groundwater	35	0.00333183
groundwater	36	0.0023086
groundwater	37	0.00192828
groundwater	38	0.0022667
groundwater	39	0.00145816
groundwater	40	0.00116711
groundwater	41	0.00141658
groundwater	42	0.000950391
groundwater	43	0.000769274
groundwater	44	0.00093844
groundwater	45	0.000614708
groundwater	46	0.00161486
groundwater	47	0.00095879
groundwater	48	0.0010535
groundwater	49	0.000656028
groundwater	50	0.000884927
groundwater	51	0.000541738
groundwater	52	0.0006019
groundwater	53	0.000523069
groundwater	54	0.000477145
groundwater	55	0.000371874
groundwater	56	0.000458055
groundwater	57	0.000334664
groundwater	58	0.000363413
groundwater	59	0.000316924
groundwater	60	0.000300645
groundwater	61	0.000250544
groundwater	62	0.000288058
groundwater	63	0.000213495
groundwater	64	0.000241202
groundwater	65	0.000205047
groundwater	66	0.000198974
groundwater	67	0.000175793
groundwater	68	0.000193588
groundwater	69	0.000151707
groundwater	70	0.000175559
groundwater	71	0.000147188
groundwater	72	0.00014779
groundwater	73	0.00012679
groundwater	74	0.000139799
groundwater	75	0.00011198
groundwater	76	0.000138098
groundwater	77	0.000110065
groundwater	78	0.00011482
groundwater	79	9.70073e-05
groundwater	80	0.000102936
groundwater	81	8.38094e-05
groundwater	82	9.98568e-05
groundwater	83	7.97316e-05
groundwater	84	8.30104e-05
groundwater	85	7.41039e-05
groundwater	86	8.09141e-05
groundwater	87	6.58678e-05
groundwater	88	7.61152e-05
groundwater	89	6.24375e-05
groundwater	90	6.50917e-05
groundwater	91	6.00495e-05
groundwater	92	6.43202e-05
groundwater	93	5.39121e-05
groundwater	94	6.15902e-05
groundwater	95	5.22382e-05
groundwater	96	5.28192e-05
groundwater	97	4.79859e-05
groundwater	98	5.07228e-05
groundwater	99	4.45096e-05
groundwater	100	4.9685e-05
groundwater	101	4.3396e-05
groundwater	102	4.44453e-05
groundwater	103	4.14489e-05
groundwater	104	4.45555e-05
groundwater	105	3.8813e-05
groundwater	106	4.46612e-05
groundwater	107	4.04662e-05
groundwater	108	4.20344e-05
groundwater	109	3.90656e-05
groundwater	110	4.52788e-05
groundwater	111	3.75043e-05
groundwater	112	4.32009e-05
groundwater	113	3.46387e-05
groundwater	114	3.71185e-05
groundwater	115	3.20028e-05
groundwater	116	3.46847e-05
groundwater	117	3.05356e-05
groundwater	118	3.30522e-05
groundwater	119	2.97894e-05
groundwater	120	3.00305e-05
groundwater	121	2.90868e-05
groundwater	122	2.93646e-05
groundwater	123	2.78906e-05
groundwater	124	2.89697e-05
groundwater	125	2.65956e-05
groundwater	126	2.81316e-05
groundwater	127	2.85358e-05
groundwater	128	3.03956e-05
groundwater	129	3.09581e-05
groundwater	130	3.35504e-05
groundwater	131	3.1252e-05
groundwater	132	2.67861e-05
groundwater	133	2.43064e-05
groundwater	134	2.44946e-05
groundwater	135	2.39551e-05
groundwater	136	2.35487e-05
groundwater	137	2.35004e-05
groundwater	138	2.38954e-05
groundwater	139	2.28828e-05
groundwater	140	2.3792e-05
groundwater	141	2.19827e-05
groundwater	142	2.26899e-05
groundwater	143	2.13375e-05
groundwater	144	2.16842e-05
groundwater	145	2.10941e-05
groundwater	146	2.17049e-05
groundwater	147	2.25522e-05
groundwater	148	3.55847e-05
groundwater	149	0.000107103
groundwater	150	0.000481253
groundwater	151	1.2121e-05
groundwater	152	1.23254e-05
groundwater	153	1.233e-05
groundwater	154	1.26721e-05
groundwater	155	1.23966e-05
groundwater	156	1.23851e-05
groundwater	157	1.22152e-05
groundwater	158	1.23644e-05
groundwater	159	1.17651e-05
groundwater	160	1.23185e-05
groundwater	161	1.18157e-05
groundwater	162	1.24563e-05
groundwater	163	1.18868e-05
groundwater	164	1.2043e-05
groundwater	165	1.1283e-05
groundwater	166	1.1733e-05
groundwater	167	1.12049e-05
groundwater	168	1.11544e-05
groundwater	169	1.11016e-05
groundwater	170	1.09523e-05
groundwater	171	1.0996e-05
groundwater	172	1.18593e-05
groundwater	173	1.32209e-05
groundwater	174	1.39304e-05
groundwater	175	1.35056e-05
groundwater	176	1.36893e-05
groundwater	177	1.30854e-05
groundwater	178	1.35791e-05
groundwater	179	1.35515e-05
groundwater	180	1.32071e-05
groundwater	181	1.33357e-05
groundwater	182	1.34137e-05
groundwater	183	1.29499e-05
groundwater	184	1.30027e-05
groundwater	185	1.28397e-05
groundwater	186	1.25366e-05
groundwater	187	1.2105e-05
groundwater	188	1.2121e-05
groundwater	189	1.2307e-05
groundwater	190	1.13404e-05
groundwater	191	1.17835e-05
groundwater	192	1.13312e-05
groundwater	193	1.10005e-05
groundwater	194	1.19419e-05
groundwater	195	1.14092e-05
groundwater	196	1.13564e-05
groundwater	197	1.22106e-05
groundwater	198	1.17812e-05
groundwater	199	1.19006e-05
groundwater	200	1.24333e-05
groundwater	201	1.1694e-05
groundwater	202	1.19511e-05
groundwater	203	1.17812e-05
groundwater	204	1.18524e-05
groundwater	205	1.13036e-05
groundwater	206	1.13541e-05
groundwater	207	1.10327e-05
groundwater	208	1.08192e-05
groundwater	209	1.09294e-05
groundwater	210	1.07503e-05
groundwater	211	1.10212e-05
groundwater	212	1.0438e-05
groundwater	213	1.10625e-05
groundwater	214	1.08536e-05
groundwater	215	1.10442e-05
groundwater	216	1.17743e-05
groundwater	217	1.14391e-05
groundwater	218	1.24264e-05
groundwater	219	1.20981e-05
groundwater	220	1.20889e-05
groundwater	221	1.20154e-05
groundwater	222	1.23093e-05
groundwater	223	1.15608e-05
groundwater	224	1.14942e-05
groundwater	225	1.06814e-05
groundwater	226	1.04793e-05
groundwater	227	1.02681e-05
groundwater	228	1.0174e-05
groundwater	229	1.02658e-05
groundwater	230	1.01602e-05
groundwater	231	1.00982e-05
groundwater	232	1.09707e-05
groundwater	233	1.09707e-05
groundwater	234	1.11475e-05
groundwater	235	1.10327e-05
groundwater	236	1.24425e-05
groundwater	237	1.26606e-05
groundwater	238	1.36158e-05
groundwater	239	1.34137e-05
groundwater	240	1.38385e-05
groundwater	241	1.38936e-05
groundwater	242	1.38959e-05
groundwater	243	1.25022e-05
groundwater	244	1.20613e-05
groundwater	245	1.15263e-05
groundwater	246	1.09891e-05
groundwater	247	1.08605e-05
groundwater	248	1.09363e-05
groundwater	249	1.15746e-05
groundwater	250	1.09983e-05
groundwater	251	1.09592e-05
groundwater	252	1.12921e-05
groundwater	253	1.14552e-05
groundwater	254	1.15378e-05
groundwater	255	1.31267e-05
groundwater	256	1.46927e-05
groundwater	257	1.64239e-05
groundwater	258	1.81345e-05
groundwater	259	1.917e-05
groundwater	260	1.96866e-05
groundwater	261	1.94455e-05
groundwater	262	1.82998e-05
groundwater	263	1.57695e-05
groundwater	264	1.47133e-05
groundwater	265	1.32553e-05
groundwater	266	1.31084e-05
groundwater	267	1.32484e-05
groundwater	268	1.32002e-05
groundwater	269	1.43023e-05
groundwater	270	1.38638e-05
groundwater	271	1.39441e-05
groundwater	272	1.39418e-05
groundwater	273	1.32966e-05
groundwater	274	1.54986e-05
groundwater	275	1.73354e-05
groundwater	276	2.23777e-05
groundwater	277	3.0864e-05
groundwater	278	3.76673e-05
groundwater	279	4.33363e-05
groundwater	280	4.79583e-05
groundwater	281	4.38828e-05
groundwater	282	3.19638e-05
groundwater	283	2.29723e-05
groundwater	284	2.08737e-05
groundwater	285	2.12503e-05
groundwater	286	2.04443e-05
groundwater	287	2.06234e-05
groundwater	288	2.00907e-05
groundwater	289	2.03502e-05
groundwater	290	2.04972e-05
groundwater	291	1.96912e-05
groundwater	292	2.04076e-05
groundwater	293	1.93078e-05
groundwater	294	1.90621e-05
groundwater	295	1.91608e-05
groundwater	296	2.20011e-05
groundwater	297	3.18811e-05
groundwater	298	8.79906e-05
groundwater	299	0.0003092
groundwater	300	0.00186298

## Sheet: SFig2bc
environment	mean_bin	sd_bin	mean_genus	sd_genus
Mouse gut	0.816905	0.0663328	0	0
Marine	0.896611	0.00456684	0.142955	0.020711
Rhizosphere	0.916899	0.080466	0.18969	0.0827703
groundwater	0.22	0.087478	NA	NA

## Sheet: SFig3
tool	rank	environment	avg_TPR	avg_classified	avg_unclassified	x.axis
centrifuge	phylum	mouse gut	0.866791	0.457159	0.542841	0.3
diamond	phylum	mouse gut	0.997757	0.871678	0.128322	0.1
kaiju	phylum	mouse gut	0.99824	0.954748	0.0452523	0.2
kraken	phylum	mouse gut	0.936897	0.446005	0.553995	0.4
r_nobin	phylum	mouse gut	0.999869	0.87957	0.12043	0.7
r_robust	phylum	mouse gut	1	0.763357	0.236643	0.8
r_wbin	phylum	mouse gut	0.999944	0.885153	0.114847	0.5
r_wmetabat	phylum	mouse gut	0.999794	0.882271	0.117729	0.6
centrifuge	class	mouse gut	0.857281	0.44225	0.55775	1.2
diamond	class	mouse gut	0.996124	0.868484	0.131516	1
kaiju	class	mouse gut	0.997426	0.946916	0.0530843	1.1
kraken	class	mouse gut	0.931762	0.438004	0.561996	1.3
r_nobin	class	mouse gut	0.999843	0.872017	0.127983	1.6
r_robust	class	mouse gut	1	0.762616	0.237384	1.7
r_wbin	class	mouse gut	0.999909	0.881277	0.118723	1.4
r_wmetabat	class	mouse gut	0.999751	0.876915	0.123085	1.5
centrifuge	order	mouse gut	0.840937	0.438201	0.561799	2.1
diamond	order	mouse gut	0.994647	0.867052	0.132948	1.9
kaiju	order	mouse gut	0.997039	0.944316	0.0556844	2
kraken	order	mouse gut	0.924005	0.435328	0.564672	2.2
r_nobin	order	mouse gut	0.999753	0.868138	0.131862	2.5
r_robust	order	mouse gut	1	0.760029	0.239971	2.6
r_wbin	order	mouse gut	0.999893	0.878065	0.121935	2.3
r_wmetabat	order	mouse gut	0.999661	0.873432	0.126568	2.4
centrifuge	family	mouse gut	0.797691	0.415179	0.584821	3
diamond	family	mouse gut	0.974192	0.834542	0.165458	2.8
kaiju	family	mouse gut	0.992969	0.895904	0.104096	2.9
kraken	family	mouse gut	0.884301	0.414786	0.585214	3.1
r_nobin	family	mouse gut	0.999358	0.82642	0.17358	3.4
r_robust	family	mouse gut	1	0.744527	0.255473	3.5
r_wbin	family	mouse gut	0.999651	0.846901	0.153099	3.2
r_wmetabat	family	mouse gut	0.999008	0.837771	0.162229	3.3
centrifuge	genus	mouse gut	0.801553	0.446744	0.553256	3.9
diamond	genus	mouse gut	0.782496	0.661777	0.338223	3.7
kaiju	genus	mouse gut	0.989997	0.827084	0.172916	3.8
kraken	genus	mouse gut	0.882941	0.451962	0.548038	4
r_nobin	genus	mouse gut	0.999111	0.730273	0.269727	4.3
r_robust	genus	mouse gut	1	0.647774	0.352226	4.4
r_wbin	genus	mouse gut	0.999498	0.744128	0.255872	4.1
r_wmetabat	genus	mouse gut	0.998863	0.746685	0.253315	4.2
centrifuge	species	mouse gut	0.566505	0.261574	0.738426	4.8
diamond	species	mouse gut	0.141446	0.124246	0.875754	4.6
kaiju	species	mouse gut	0.944669	0.503498	0.496502	4.7
kraken	species	mouse gut	0.63981	0.257776	0.742224	4.9
r_nobin	species	mouse gut	0.98989	0.244056	0.755944	5.2
r_robust	species	mouse gut	0.999999	0.465879	0.534121	5.3
r_wbin	species	mouse gut	0.997192	0.481432	0.518568	5
r_wmetabat	species	mouse gut	0.98926	0.476086	0.523914	5.1
centrifuge	phylum	marine	0.988725	0.946181	0.0538192	0.3
diamond	phylum	marine	0.982681	0.850487	0.149513	0.1
kaiju	phylum	marine	0.990292	0.937267	0.0627331	0.2
kraken	phylum	marine	0.993736	0.947799	0.0522011	0.4
r_contig	phylum	marine	0.997034	0.932722	0.0672776	0.6
r_robust	phylum	marine	0.999982	0.88076	0.11924	0.7
r_sensitive	phylum	marine	0.997168	0.950108	0.049892	0.5
centrifuge	class	marine	0.989845	0.948546	0.0514539	1.2
diamond	class	marine	0.966116	0.830887	0.169113	1
kaiju	class	marine	0.989011	0.928883	0.071117	1.1
kraken	class	marine	0.994163	0.950773	0.0492269	1.3
r_contig	class	marine	0.997325	0.919862	0.0801379	1.5
r_robust	class	marine	0.999985	0.872502	0.127498	1.6
r_sensitive	class	marine	0.997502	0.938001	0.0619986	1.4
centrifuge	order	marine	0.984611	0.941369	0.0586308	2.1
diamond	order	marine	0.911202	0.764852	0.235148	1.9
kaiju	order	marine	0.980954	0.89678	0.10322	2
kraken	order	marine	0.990568	0.944198	0.0558017	2.2
r_contig	order	marine	0.994645	0.880703	0.119297	2.4
r_robust	order	marine	0.997504	0.862745	0.137255	2.5
r_sensitive	order	marine	0.995048	0.914905	0.0850947	2.3
centrifuge	family	marine	0.981905	0.938823	0.0611772	3
diamond	family	marine	0.890637	0.740012	0.259988	2.8
kaiju	family	marine	0.977647	0.880978	0.119022	2.9
kraken	family	marine	0.988068	0.941726	0.0582741	3.1
r_contig	family	marine	0.993071	0.830719	0.169281	3.3
r_robust	family	marine	0.996398	0.817815	0.182185	3.4
r_sensitive	family	marine	0.993945	0.865486	0.134514	3.2
centrifuge	genus	marine	0.977724	0.936231	0.0637689	3.9
diamond	genus	marine	0.809648	0.663149	0.336851	3.7
kaiju	genus	marine	0.969672	0.853736	0.146264	3.8
kraken	genus	marine	0.984292	0.939998	0.0600022	4
r_contig	genus	marine	0.99138	0.793881	0.206119	4.2
r_robust	genus	marine	0.996309	0.797971	0.202029	4.3
r_sensitive	genus	marine	0.993947	0.838722	0.161278	4.1
centrifuge	species	marine	0.854391	0.797454	0.202546	4.8
diamond	species	marine	0.402903	0.334277	0.665723	4.6
kaiju	species	marine	0.902259	0.65793	0.34207	4.7
kraken	species	marine	0.860363	0.800345	0.199655	4.9
r_contig	species	marine	0.983051	0.568163	0.431837	5.1
r_robust	species	marine	0.999986	0.542601	0.457399	5.2
r_sensitive	species	marine	0.994371	0.564774	0.435226	5
centrifuge	phylum	plant	0.961333	0.77916	0.22084	0.3
diamond	phylum	plant	0.988921	0.823319	0.176681	0.1
kaiju	phylum	plant	0.990556	0.906589	0.0934109	0.2
kraken	phylum	plant	0.980691	0.768036	0.231964	0.4
r_contig	phylum	plant	0.998834	0.928912	0.0710877	0.6
r_robust	phylum	plant	0.998714	0.915704	0.0842961	0.7
r_sensitive	phylum	plant	0.998198	0.974495	0.0255049	0.5
centrifuge	class	plant	0.935061	0.750866	0.249134	1.2
diamond	class	plant	0.955154	0.792295	0.207705	1
kaiju	class	plant	0.981617	0.892969	0.107031	1.1
kraken	class	plant	0.968566	0.753428	0.246572	1.3
r_contig	class	plant	0.998281	0.911226	0.0887736	1.5
r_robust	class	plant	0.998554	0.913783	0.0862171	1.6
r_sensitive	class	plant	0.99805	0.969207	0.0307927	1.4
centrifuge	order	plant	0.92242	0.73798	0.26202	2.1
diamond	order	plant	0.917798	0.757354	0.242646	1.9
kaiju	order	plant	0.974087	0.870308	0.129692	2
kraken	order	plant	0.961976	0.746663	0.253337	2.2
r_contig	order	plant	0.997554	0.871556	0.128444	2.4
r_robust	order	plant	0.999761	0.895763	0.104237	2.5
r_sensitive	order	plant	0.999144	0.948444	0.0515557	2.3
centrifuge	family	plant	0.900442	0.717346	0.282654	3
diamond	family	plant	0.869363	0.685767	0.314233	2.8
kaiju	family	plant	0.961724	0.809632	0.190368	2.9
kraken	family	plant	0.947297	0.733894	0.266106	3.1
r_contig	family	plant	0.995603	0.639579	0.360421	3.3
r_robust	family	plant	0.999631	0.650841	0.349159	3.4
r_sensitive	family	plant	0.998803	0.699667	0.300333	3.2
centrifuge	genus	plant	0.856995	0.700816	0.299184	3.9
diamond	genus	plant	0.752199	0.592738	0.407262	3.7
kaiju	genus	plant	0.900681	0.730876	0.269124	3.8
kraken	genus	plant	0.903792	0.725167	0.274833	4
r_contig	genus	plant	0.98291	0.489243	0.510757	4.2
r_robust	genus	plant	0.998269	0.598988	0.401012	4.3
r_sensitive	genus	plant	0.997252	0.630269	0.369731	4.1
centrifuge	species	plant	0.450105	0.367672	0.632328	4.8
diamond	species	plant	0.147735	0.114453	0.885547	4.6
kaiju	species	plant	0.676574	0.412259	0.587741	4.7
kraken	species	plant	0.476502	0.390812	0.609188	4.9
r_contig	species	plant	0.961765	0.282455	0.717545	5.1
r_robust	species	plant	0.999828	0.234311	0.765689	5.2
r_sensitive	species	plant	0.994696	0.282362	0.717638	5

[truncated: 13 more sheets: SFig4a, SFig4b, SFig4c, SFig5a, SFig5b, SFig5c, SFig6, SFig7a, SFig7b, SFig8, SFig9_abundances, SFig10, SFig11]
